# Supplementary material for: Development and validation of a food and nutrition literacy questionnaire for Chinese school-age children
Source: PLoS One. 2021 Jan 6;16(1):e0244197. doi: 10.1371/journal.pone.0244197 (PMC7787443; doi:10.1371/journal.pone.0244197)
Supplement: S1 Dataset — (XLSX) [file pone.0244197.s002.xlsx]

## Sheet: ※按新维度 调整顺序 合并变量
grade	1.（1）	1.（11）	4.	5.	6.	14.	1.（3）	Knowledge and understanding of food and nutrition	1.（4）	1.（6）	Access to and planning for food	2.（7）	1.（13）	13. （1）	13. （2）	13. （3）（skip for 3-4 grade）	1.（10）	1.（2）	1.（12）	16.	17.	Selecting food	1.（7）	1.（8）	2.（8）	2.（9）	2.（10）	Preparing food	15. （skip for 3-4 grade）	2.（2）	2.（3）	2.（5）	2.（6）	3.（1）	3.（2）	3.（3）	3.（4）	3.（5）	3.（6）	3.（7）	3.（8）	3.（9）	1.（9）	7.	8.	9.	10.	11.（1）	11.（1）
3	1	0.5	2	2		0	2	7.5	0.5	1	1.5	1	1	0	2		0.5	1.5	1	0	2	9	0	2	1	0.5	2	5.5		1.5	1.5	2	1.5	0.5	1.5	0.5	1.5	0.5	0.5	2	1.5	1.5	0.5	0	2	1	1.5	1	1
3	1.5	1	2	4		2	1	11.5	1	2	3	2	1	2	2		1.5	1	0.5	2	2	14	1	2	1.5	0.5	1.5	6.5		2	1.5	2	1	0.5	2	2	2	1.5	0	2	1	2	1	1	2	2	2	1	1
3	1	0.5	2	2		0	1	6.5	0.5	1.5	2	1.5	1.5	2	2		1.5	0.5	0.5	0	2	11.5	0.5	1.5	0.5	1.5	0.5	4.5		1.5	1.5	1.5	1.5	0.5	1.5	2	2	0.5	1.5	2	1.5	1.5	0.5	1	2	1	1	1	1
3	1	0	0	2		0	1	4	1	2	3	2	1.5	2	2		1.5	1.5	1.5	2	2	16	1.5	2	2	1	0.5	7		2	2	2	1.5	1.5	2	0.5	2	1	0.5	2	0.5	0.5	1	1	0	2	2	1	1
3	1	0.5	2	4		0	0.5	8	0.5	2	2.5	1.5	1	2	2		1.5	1	0.5	0	2	11.5	1	2	1.5	0.5	1.5	6.5		1.5	0.5	1.5	0.5	2	2	1	2	0.5	1.5	2	1.5	1.5	0	1	0	1	1	1	1
3	0.5	1	2	2		0	0.5	6	0.5	0.5	1	1.5	0.5	2	2		1.5	0.5	1	2	2	13	1	1.5	0.5	1.5	1.5	6		1.5	1.5	1.5	1.5	1	0.5	0	0	1	1.5	2	2	2	1.5	0	0	0	1	1	1
3	1	1	2	2		0	0	6	0.5	1.5	2	2	1.5	2	2		1	1	0.5	2	2	14	1.5	2	1	0	1	5.5		1.5	1.5	2	0.5	1.5	2	0.5	2	0.5	1.5	2	1.5	1.5	1.5	0	0	1	0.5	1	1
3	1.5	1	2	2		0	1	7.5	1.5	1.5	3	1.5	1.5	0	0		1.5	0.5	1	2	0	8	1	1.5	1	1.5	1	6		1.5	1.5	2	1.5	0.5	2	1	0.5	1.5	1.5	2	1.5	1.5	1	0	0	0	1	1	1
3	2	1.5	2	4		2	1.5	13	1.5	1.5	3	1.5	1.5	2	2		1.5	1.5	1.5	2	2	15.5	1.5	1.5	1.5	1.5	1.5	7.5		1.5	1.5	1.5	1.5	2	2	2	2	0.5	2	2	2	2	1.5	1	2	2	2	1	1
3	1	1	2	4		2	1.5	11.5	1	1.5	2.5	1	1.5	2	2		0.5	0.5	1	2	2	12.5	0	1.5	1.5	0.5	1.5	5		1.5	1.5	1.5	0.5	1.5	1.5	2	1.5	0.5	1	2	1.5	2	0	2	2	2	0	1	0
3	1.5	0.5	2	4		0	1.5	9.5	1.5	1.5	3	1.5	0	0	2		2	1	0.5	0	0	7	0	2	1.5	0.5	1.5	5.5		1.5	1.5	1.5	1.5	2	1	0.5	2	0.5	1.5	2	1.5	1.5	0	1	2	2	1.5	1	1
3	1	0.5	0	4		0	1	6.5	0.5	1	1.5	1.5	1	2	0		1	0.5	0.5	0	0	6.5	0.5	1.5	0.5	0.5	1.5	4.5		1.5	1.5	1.5	1.5	0.5	2	2	2	0.5	2	2	2	2	0.5	0	2	1	0.5	0	0
3	1.5	0.5	0	4		0	1	7	0.5	1	1.5	1.5	1	2	0		1	0.5	0.5	2	2	10.5	0.5	1.5	0.5	0.5	1.5	4.5		1.5	1.5	1.5	1	0.5	2	2	2	0.5	2	2	2	0	0.5	0	2	1	0.5	0	0
3	1	0.5	2	4		2	1	10.5	0.5	1	1.5	1.5	1	2	0		1	0.5	0.5	2	2	10.5	0.5	1.5	0.5	0.5	1.5	4.5		1.5	1.5	1.5	1.5	0.5	2	2	2	0.5	2	2	2	0	0.5	0	2	1	0.5	0	0
3	1	1	2	4		0	1	9	1	1.5	2.5	1.5	1.5	0	2		1	1	1	2	2	12	1	1.5	1.5	0.5	1.5	6		1.5	1.5	1.5	0.5	1	1.5	2	1	1	1.5	2	1.5	1.5	1	0	2	2	1	1	1
3	2	1.5	2	4		0	2	11.5	2	2	4	1.5	1.5	0	2		1	0.5	1.5	2	2	12	2	2	0.5	0.5	1.5	6.5		1.5	1.5	1.5	1.5	2	2	2	2	2	1	2	2	2	0.5	1	0	2	2	1	1
3	1.5	1.5	2	4		0	1.5	10.5	1	1.5	2.5	0.5	1.5	0	2		2	0.5	1.5	2	2	12	1.5	1.5	1.5	0	2	6.5		2	2	1.5	2	1	1.5	0	1	0	1.5	2	1	2	0.5	0	0	1	1.5	1	1
3	1	1	2	4		0	1	9	1.5	1.5	3	1.5	1	2	0		0.5	0.5	0.5	0	0	6	0.5	1	1.5	0.5	1	4.5		1.5	1.5	1.5	0.5	1	1.5	0	2	1.5	1.5	2	1	0.5	0	0	2	1	1	1	1
3	1	1	0	2		0	1	5	1	1	2	1.5	1	2	0		1	0.5	1	2	2	11	1	1	1	1.5	0.5	5		1.5	1.5	1.5	1	1	2	1.5	2	1	1.5	1.5	1	0.5	1	1	0	2	1	1	1
3	1.5	0.5	0	4		0	1.5	7.5	0.5	1.5	2	1.5	1.5	2	2		1.5	0	1.5	2	2	14	0.5	1.5	0.5	0.5	1.5	4.5		1.5	1.5	1.5	1.5	2	2	2	2	0	1	2	0.5	0.5	1.5	0	2	0	1.5	1	1
3	1	1	2	4		0	1	9	1.5	1.5	3	1.5	1.5	2	0		1	1	1	0	2	10	1.5	1.5	1	0.5	1.5	6		1.5	1.5	1.5	1	0.5	2	0.5	2	0.5	0.5	2	0.5	0.5	1	1	0	2	0	1	1
3	1	1	2	4		2	1	11	1	1.5	2.5	1.5	1	2	2		1	1	1	2	2	13.5	1	2	1.5	0.5	1.5	6.5		2	1.5	2	1	2	2	0.5	1	0.5	1.5	2	1.5	1.5	0.5	0	2	1	0.5	1	0
3	2	2	2	4		2	2	14	2	2	4	2	2	2	2		2	2	2	2	2	18	2	2	2	0	0	6		2	2	2	2	2	2	2	2	2	2	2	2	2	2	0	2	1	2	1	1
3	2	0.5	2	4		0	1.5	10	1	2	3	0.5	1.5	2	2		2	0.5	0.5	2	2	13	2	2	1.5	2	0.5	8		2	1.5	1.5	1.5	2	2	1	2	1	2	2	1.5	2	2	0	0	1	1.5	1	1
3	2	2	2	2		2	0.5	10.5	1	1.5	2.5	2	1.5	2	2		1	0	1	2	2	13.5	1	2	2	0	2	7		1.5	0.5	2	0.5	2	2	2	2	0.5	1.5	2	2	2	0.5	2	2	1	0.5	1	1
3	2	1.5	2	4		2	1.5	13	1	1.5	2.5	1.5	1.5	0	0		1.5	1.5	1.5	2	2	11.5	1.5	2	0	0.5	1.5	5.5		1.5	1.5	1.5	1.5	1.5	2	1	2	1.5	2	2	2	2	1	0	0	1	1	1	1
3	1	1	2	2		2	2	10	1.5	1.5	3	1.5	1.5	0	2		1.5	1.5	0.5	2	2	12.5	1.5	1.5	1.5	1	1	6.5		2	1	1.5	1.5	1	0.5	0.5	0.5	1.5	0.5	2	0.5	2	0.5	0	2	1	1	1	1
3	2	1	2	4		2	2	13	1	2	3	2	1.5	2	0		2	1	0.5	2	2	13	1	2	0	1	0	4		2	2	1	0	2	2	0	1.5	0.5	1.5	2	1.5	2	0	0	2	0	0.5	1	1
3	1	1	2	4		0	1	9	0	0	0	1.5	1	2	2		1	1	1	2	0	11.5	1	0	0	0.5	2	3.5		1.5	1.5	1.5	1.5	1	1	1	1	1	1.5	2	1.5	1.5	1	0	2	0	1.5	1	1
3	1.5	1.5	2	4		0	1.5	10.5	1	2	3	2	2	0	0		0	1	1.5	2	2	10.5	1.5	2	1	1.5	2	8		1	2	2	1	1.5	2	2	1	1	2	2	1.5	2	1	1	2	2	1	1	1
3	1	0.5	2	4		0	0.5	8	1	1.5	2.5	1	0.5	2	2		0.5	1	0.5	2	2	11.5	0	1.5	1.5	1	1	5		1.5	1.5	1.5	1.5	0.5	0.5	2	2	1	1	2	0	1	0.5	0	0	1	0.5	1	1
3	2	1	2	4		2	0	11	0	1.5	1.5	1.5	1.5	2	0		0.5	0	1	2	2	10.5	1	2	1.5	0.5	1.5	6.5		1.5	1.5	1.5	1.5	0.5	0.5	2	2	1	2	2	0.5	2	1	0	0	0	2	1	1
3	0.5	1	2	4		2	1.5	11	1	1	2	1	1.5	2	0		1.5	1	1	2	0	10	1	1.5	1.5	0.5	0.5	5		1.5	1.5	2	0	1	2	2	2	1	1	2	1	0.5	1	1	2	1	0.5	1	1
3	1.5	1	0	0		0	2	4.5	1	2	3	2	1.5	0	2		2	2	0	2	2	13.5	1.5	2	2	2	1	8.5		2	2	2	2	2	0	2	1	0.5	1.5	2	2	1.5	1	0	0	0	0	0	0
3	2	2	2	4		0	2	12	0.5	2	2.5	2	2	0	2		0	2	1	2	2	13	1	2	2	0	2	7		2	2	2	0	2	2	1	2	1	0.5	2	0.5	0.5	0	1	2	1	2	1	0
3	1	0.5	2	2		0	1.5	7	1	1	2	1.5	1	0	0		0.5	0.5	0.5	0	0	4	1.5	2	2	2	0.5	8		2	2	1.5	1	0.5	1.5	1	2	0.5	2	2	1.5	2	1	0	0	0	0	0	0
3	0.5	0.5	2	4		2	1	10	0.5	1.5	2	1.5	1.5	0	2		1.5	0.5	0.5	0	2	9.5	1	1.5	1.5	0.5	0.5	5		2	1.5	1.5	1.5	1	1	0	2	0.5	2	2	2	2	1	0	0	1	2	1	1
3	1	1	2	4		0	1	9	0	1	1	0.5	0.5	2	0		1.5	1	1	0	0	6.5	0.5	1	1	1.5	0.5	4.5		1.5	2	2	0.5	0.5	0.5	0.5	0.5	0.5	1.5	2	1	1	0	0	2	0	1	1	0
3	1.5	2	0	2		0	1	6.5	0	2	2	0	1.5	0	0		2	1	1	2	2	9.5	2	2	2	1	1	8		2	2	2	1	0.5	2	0.5	2	0.5	1.5	2	1	2	2	0	2	2	1.5	1	1
3	1.5	1.5	2	4		0	1.5	10.5	1.5	1.5	3	1.5	1.5	2	0		1.5	1.5	1.5	2	2	13.5	1.5	1.5	0.5	0.5	1.5	5.5		1.5	1.5	1.5	1.5	2	2	2	2	0.5	2	2	2	2	1.5	0	2	2	1.5	1	1
3	1	1.5	0	0		0	1.5	4	1	1.5	2.5	2	1.5	0	0		1.5	2	1.5	0	0	8.5	1	2	1.5	0.5	1.5	6.5		1.5	1.5	1.5	1	0.5	2	2	2	1	2	2	2	2	0	0	0	0	0	0	0
3	1.5	1	2	4		0	1.5	10	0.5	2	2.5	2	2	2	2		1	1.5	1	2	2	15.5	2	2	1.5	0.5	1	7		2	2	2	1.5	1	2	1	2	2	1.5	2	1.5	1.5	0	0	2	2	1	1	1
3	1	1	2	4		2	1.5	11.5	1.5	1.5	3	1	0.5	2	2		1	1.5	1	2	0	11	1.5	1.5	1.5	0.5	1	6		1.5	1.5	1.5	1	0	0	0	1	0	2	2	1.5	2	0.5	0	2	1	1	1	1
3	2	2	0	4		0	2	10	2	2	4	2	2	2	2		2	1.5	2	2	2	17.5	2	2	2	2	0	8		2	2	2	2	2	2	1.5	1	0.5	1.5	2	2	2	2	0	0	1	2	1	1
3	1.5	1.5	2	4		0	2	11	1	2	3	0	2	0	0		2	1	1	2	2	10	2	1	2	2	0	7		2	1	2	0	2	2	2	2	2	0	2	0.5	0.5	0	0	0	2	1.5	1	1
3	1.5	1.5	0	4		2	1	10	1	1.5	2.5	1.5	1.5	2	2		0.5	0.5	1.5	2	2	13.5	1.5	1.5	1.5	0.5	0.5	5.5		1.5	1.5	1.5	1.5	1	2	0.5	1	1	2	1.5	2	2	1.5	0	2	0	0.5	0	0
3	1.5	1	0	2		0	1.5	6	0.5	1.5	2	1.5	1.5	2	0		1.5	2	1.5	2	2	14	1	2	1.5	1.5	1	7		1.5	1.5	1.5	1.5	2	2	0.5	0.5	0.5	1.5	2	1	1	0.5	0	0	1	0	1	1
3	2	1	0	4		2	1	10	0.5	1.5	2	2	2	2	0		2	1.5	1.5	2	2	15	1.5	2	1.5	0	2	7		2	2	2	1	1	2	0.5	2	0.5	2	2	2	2	1	1	2	1	2	1	1
3	1	1	0	0		2	1.5	5.5	1	2	3	2	2	0	2		1.5	1.5	2	2	0	13	2	2	0	0	0.5	4.5		2	2	2	1.5	2	2	1.5	2	1	2	2	1.5	2	0.5	0	0	0	0	0	0
3	1	0.5	2	2		0	1	6.5	0.5	1.5	2	2	1.5	2	2		1.5	1	1	2	2	15	1.5	2	2	0	2	7.5		2	2	1.5	1	1	1	1.5	1.5	1	2	2	2	2	1	1	0	1	0.5	1	1
3	1.5	1	2	4		0	2	10.5	2	2	4	0.5	1.5	2	2		0	0.5	0	2	2	10.5	1.5	2	2	0.5	1.5	7.5		2	2	2	1.5	2	1.5	1.5	1	0.5	0	2	2	1.5	1	1	2	1	2	1	1
3	1.5	2	2	4		2	1.5	13	1	1.5	2.5	2	2	0	0		1.5	2	1.5	0	0	9	2	2	0	0	2	6		2	2	2	2	2	2	1	2	1	2	2	0.5	2	0	0	0	1	0.5	1	1
3	1	1	2	4		0	1	9	0.5	1.5	2	2	0.5	0	0		1	1	0.5	2	2	9	1	1.5	0.5	0.5	1.5	5		1.5	1.5	2	1.5	0.5	1	1.5	1	1	1.5	2	1.5	2	0.5	1	0	1	1.5	1	1
3	1	1	0	4		0	1	7	0.5	1.5	2	1.5	1	0	2		1	1.5	0.5	2	2	11.5	1	1.5	1	0.5	1	5		1.5	2	2	1.5	0.5	1	2	1.5	0.5	1	1	2	2	0.5	0	2	0	1	1	1
3	1	0.5	2	3		0	1.5	8	0.5	0.5	1	2	2	2	0		1.5	1.5	0.5	2	2	13.5	1	2	1	1	1.5	6.5		1.5	1.5	1.5	1.5	1.5	1.5	0.5	2	1	2	2	2	2	0.5	1	2	1	2	1	1
3	0.5	0.5	2	2		0	1	6	1	1.5	2.5	1.5	0.5	2	0		0.5	0	0.5	0	0	5	1	2	1	0.5	0.5	5		1.5	2	1.5	1	2	1	2	1	0.5	1.5	2	2	2	0.5	1	2	1	1	1	1
3	1	2	0	1		0	0	4	1	1.5	2.5	2	2	0	0		2	0	0	2	2	10	2	2	1.5	2	0	7.5		2	2	2	1.5	0.5	2	0.5	0.5	0.5	0	2	0	0	0	0	0	1	1.5	0	0
3	2	2	0	2		0	2	8	1.5	0.5	2	0	2	2	2		1	0	1.5	0	0	8.5	1.5	1	0	1.5	1.5	5.5		1	1.5	2	1.5	0.5	2	1.5	2	1	2	0	0	0	0	0	0	1	1	1	1
3	1	1.5	0	4		0	1.5	8	0.5	2	2.5	1	1.5	0	2		2	1	0	2	2	11.5	0.5	2	1.5	1	0	5		2	1.5	2	1	1	2	2	1.5	0.5	1.5	2	1	1.5	1	0	0	1	1.5	1	1
3	1	1.5	0	3		0	1	6.5	2	2	4	2	2	2	2		2	0.5	2	2	2	16.5	1.5	2	2	1.5	2	9		2	2	2	1.5	0.5	1.5	2	2	0	2	2	1.5	1.5	1.5	1	2	2	2	1	1
3	2	2	2	4		0	2	12	1.5	2	3.5	2	2	0	2		1	2	1.5	2	2	14.5	2	2	1	1.5	0	6.5		2	2	2	0	1	2	0	0.5	1	1	2	2	2	0	0	0	2	1.5	1	0
3	1.5	1	0	4		2	1	9.5	0	2	2	2	2	0	2		1.5	0.5	1	2	2	13	1	2	1	1.5	0	5.5		2	2	2	1.5	1	2	0	2	0	1.5	2	1.5	2	0.5	1	2	0	1.5	1	1
3	0.5	1.5	0	2		0	0	4	0	2	2	2	1	2	0		2	0	1	0	0	8	2	0	2	2	1.5	7.5		2	2	2	2	0.5	2	1	0.5	0	1.5	2	2	2	1.5	0	2	1	2	1	0
3	2	1	2	4		0	1	10	1	2	3	0	2	0	2		2	1.5	1	2	0	10.5	2	2	2	1	0.5	7.5		2	2	2	1	2	2	2	1.5	1	2	2	0.5	1	1.5	0	2	2	1.5	1	1
3	1	1	0	4		0	2	8	2	1.5	3.5	2	0	2	0		2	0.5	0.5	2	0	9	2	2	1	1	0	6		2	1	2	1.5	0.5	1.5	1	0	1	1	2	0.5	1	1.5	0	0	1	2	1	1
3	1	1.5	0	4		0	2	8.5	0	1.5	1.5	2	1	0	2		2	1.5	1	2	2	13.5	1.5	2	1	1.5	1.5	7.5		1.5	1.5	2	2	2	2	2	1	1	1.5	2	2	2	2	0	0	1	0	1	1
3	2	2	0	3		0	2	9	1.5	2	3.5	2	2	0	0		2	0.5	2	0	0	8.5	2	2	2	2	0	8		2	2	2	2	2	2	0.5	2	0	2	2	1.5	2	2	0	0	2	2	1	1
3	2	0	2	3		2	0	9	1.5	1.5	3	2	2	2	2		0	0	0	2	2	12	2	0	2	2	0	6		2	2	2	2	0	2	2	2	2	0	0	0	0	2	0	2	0	1	1	0
3	0.5	0	0	1		0	2	3.5	1.5	2	3.5	0	2	0	2		2	0.5	0	0	0	6.5	0	0	2	2	0	4		0	2	1	0	0.5	0.5	0	1	0	2	0	2	2	1	1	0	1	0	1	1
3	1	1.5	0	4		0	2	8.5	1	2	3	0.5	1.5	2	2		1.5	0.5	0.5	2	0	10.5	1.5	2	2	1.5	0.5	7.5		2	2	1.5	1.5	1	2	0.5	1	0.5	1.5	2	1	2	0	0	0	2	1.5	1	1
3	1	1	2	2		2	0.5	8.5	1	1	2	1.5	1	2	2		0	1.5	0.5	2	2	12.5	1	1.5	0.5	0.5	1.5	5		2	1.5	1.5	1.5	0.5	0.5	0	2	2	1.5	2	2	2	0	1	2	2	1.5	1	1
3	0.5	0.5	2	4		0	1	8	0.5	1.5	2	0	2	2	2		2	1.5	0	2	2	13.5	0.5	2	1.5	1.5	1.5	7		1.5	2	2	1.5	0.5	1.5	2	0.5	0	0	2	1	2	0	0	0	1	0	1	1
3	1.5	1	2	4		0	1.5	10	1.5	2	3.5	0	2	0	2		1.5	0	0.5	2	2	10	2	2	2	1.5	0.5	8		2	1.5	1.5	0.5	2	2	1.5	1.5	0.5	0.5	2	1.5	2	0.5	0	0	2	1.5	1	1
3	2	0.5	0	2		0	0	4.5	1.5	2	3.5	2	2	2	2		1.5	1	0.5	2	2	15	2	2	2	0	2	8		2	2	2	2	2	2	2	0	0	1.5	2	1.5	1.5	0	1	0	2	1.5	1	1
3	1	1.5	0	4		0	2	8.5	1	0.5	1.5	1	0.5	2	0		2	1.5	0.5	2	2	11.5	2	1.5	1.5	2	0	7		1.5	1.5	2	2	1	2	2	1	0.5	1.5	0	0.5	1.5	1	0	0	1	1.5	1	1
3	0.5	0.5	2	2		0	1	6	0.5	1.5	2	1	1	2	0		1	1	0	0	2	8	0.5	2	1.5	2	1	7		2	1	2	1	0.5	1	0	1	0	1.5	2	1	1	1.5	0	2	1	1.5	1	1
3	1.5	2	0	3		0	0	6.5	1	1	2	0	2	0	2		2	1	1.5	2	2	12.5	1.5	2	2	0	1.5	7		2	1.5	1.5	1.5	0.5	1.5	0	2	0	2	2	2	1.5	2	0	0	2	2	1	1
3	1.5	1.5	2	4		0	1.5	10.5	1.5	1.5	3	1.5	1.5	2	2		0.5	1.5	0.5	2	2	13.5	1.5	1.5	0	0.5	1.5	5		1.5	1.5	1.5	1.5	2	2	2	2	2	2	2	1.5	2	0.5	1	0	1	1.5	1	1
3	1	0.5	0	2		0	2	5.5	1	1.5	2.5	2	2	2	0		1.5	0.5	1	2	2	13	2	2	2	2	0	8		2	2	2	0	0.5	2	1.5	2	1	1.5	2	1.5	1.5	0	0	2	1	1.5	1	1
3	1	1.5	2	3		0	1	8.5	1	1	2	1	2	2	2		1.5	0.5	0.5	2	0	11.5	1	1.5	1	1.5	0	5		1.5	1.5	1.5	1	1.5	1.5	0.5	1	0.5	1	1	1	1.5	0	1	0	1	0	1	1
3	1.5	1.5	2	4		0	0.5	9.5	1	2	3	2	1.5	0	0		1.5	0.5	1.5	2	0	9	1.5	1.5	2	1.5	0.5	7		2	2	2	2	0.5	2	0	1	0.5	1	2	1.5	1.5	1.5	0	0	1	0.5	1	1
3	1.5	1	2	4		2	2	12.5	0	1.5	1.5	2	0	0	0		0	1	1	2	2	8	0	1.5	2	2	0.5	6		2	2	2	2	0.5	0	1	0.5	0.5	0	2	1	1.5	0.5	0	0	1	1	1	1
3	1	1.5	2	4		2	1	11.5	2	2	4	1.5	1.5	0	0		1	0	1	2	2	9	1.5	1.5	1.5	0.5	1.5	6.5		1.5	1.5	1.5	1.5	1	2	1	2	0.5	2	2	2	2	1	0	0	1	2	1	1
3	1	2	2	4		2	2	13	2	0.5	2.5	1.5	2	2	2		0	2	1	2	2	14.5	1.5	2	2	2	1.5	9		2	2	2	2	2	2	0.5	2	0.5	1.5	2	1.5	2	2	0	2	0	1.5	1	1
3	1	1.5	2	4		0	2	10.5	0	1	1	2	2	2	2		2	2	0	2	2	16	0	2	2	2	2	8		2	2	2	0	2	1	2	0	1.5	1	2	0.5	0.5	0	0	2	1	0	1	0
3	1	1	2	4		2	1	11	1	1.5	2.5	2	1	2	2		2	1.5	0.5	2	2	15	1	2	1	1	1	6		2	1.5	2	1.5	1	1	0.5	1	1	1.5	2	1	1.5	1	0	0	0	2	1	1
3	2	1.5	0	4		2	1	10.5	1.5	2	3.5	0.5	2	2	2		1	0.5	1	2	2	13	1.5	1.5	1.5	2	0	6.5		1.5	1.5	2	0.5	2	1.5	0.5	1	0.5	0.5	2	1.5	2	1.5	1	0	1	1.5	1	1
3	0.5	0	0	2		0	1.5	4	0.5	1.5	2	0	1.5	0	0		2	0	0.5	0	0	4	1	2	1.5	2	1.5	8		2	2	2	1	1.5	0.5	1	0	0.5	1.5	2	2	1.5	0	0	0	0	0	0	0
3	1.5	0.5	0	2		0	2	6	1.5	0.5	2	0	1	2	0		1	1.5	0.5	2	2	10	1	1.5	2	1	0.5	6		2	2	2	0	0	2	0	2	0	1.5	0	2	2	1.5	0	0	0	2	1	1
3	1	1	0	2		0	2	6	1.5	2	3.5	2	1.5	2	2		2	0	1	2	2	14.5	1	0	1.5	1.5	0	4		2	2	2	2	0	1.5	0	0	0	2	2	2	0	1.5	0	0	1	2	1	1
3	1.5	1.5	0	2		0	1.5	6.5	1.5	1	2.5	2	1	2	0		2	0	1	2	2	12	1	2	1.5	1.5	0.5	6.5		2	2	2	2	0.5	2	2	2	2	0.5	0	2	1.5	2	1	2	1	0	1	1
3	1	1	0	2		2	1	7	0	0.5	0.5	1.5	0.5	2	2		1.5	1.5	0.5	2	2	13.5	0.5	2	1.5	2	0	6		1.5	1.5	1.5	1.5	0.5	1	1	1	0.5	1.5	2	1.5	1.5	0.5	0	2	0	2	1	1
3	2	1	2	4		0	1.5	10.5	1.5	2	3.5	2	2	2	0		2	0	0	2	2	12	2	2	1	1	1	7		2	1.5	2	2	0.5	2	1	2	1	1.5	2	2	2	1.5	0	0	2	1.5	1	1
3	1.5	1	2	3		2	0	9.5	0	0	0	1	2	2	2		1	1	1	2	2	14	1	2	1.5	1	1.5	7		2	2	2	1	2	2	2	2	0.5	1.5	2	1.5	2	0.5	1	2	1	2	1	1
3	1.5	1.5	0	0		2	2	7	1.5	2	3.5	2	1.5	0	0		1.5	1	1.5	2	2	11.5	1.5	2	1.5	0.5	2	7.5		1.5	1.5	2	1.5	0.5	0.5	2	0.5	0.5	0.5	2	0.5	2	0.5	0	0	0	0	0	0
3	1.5	1.5	2	4		0	0.5	9.5	1	1.5	2.5	0	0.5	0	2		0	1	0.5	2	0	6	0.5	2	0.5	1.5	0.5	5		2	2	2	2	1	1.5	0.5	2	1	2	2	1.5	2	1	0	0	0	2	1	1
3	1.5	0.5	2	4		0	2	10	1.5	2	3.5	0	0	0	0		2	0.5	1	2	0	5.5	1	2	2	0.5	1.5	7		2	2	2	1.5	1	0.5	1.5	0.5	2	1.5	0	0	0.5	0.5	0	0	0	1.5	1	1
3	2	1.5	2	4		2	2	13.5	1.5	2	3.5	2	2	2	0		1.5	1.5	1.5	2	2	14.5	1	2	0	0	1.5	4.5		1.5	1.5	2	1.5	0.5	0.5	2	2	1.5	2	2	1	0.5	2	0	2	1	1	1	1
3	2	0	0	2		0	0	4	0	1.5	1.5	0.5	1.5	2	0		2	0	0.5	2	2	10.5	1	2	2	1.5	0	6.5		2	2	2	2	0.5	2	0	1.5	0	2	2	2	2	2	1	0	1	2	1	1
3	2	0	0	4		0	2	8	2	2	4	0	2	2	0		2	1	0	2	2	11	2	2	1	0	2	7		2	1	2	2	1	2	0.5	0.5	0	1.5	0	1.5	1.5	1	0	0	0	1.5	1	1
3	2	0	2	4		2	1.5	11.5	0.5	1.5	2	2	1.5	0	2		1	1	1.5	2	2	13	1	2	0	0	0.5	3.5		1.5	1.5	2	1.5	1	2	1.5	2	1.5	1.5	2	2	1	1	1	2	1	1.5	1	1
3	1.5	1.5	2	4		2	1	12	1	2	3	1.5	1.5	2	2		1	1	0.5	2	2	13.5	1.5	2	1	0	2	6.5		2	1.5	1.5	1.5	1.5	1.5	0.5	1	1.5	0.5	2	0.5	0.5	2	0	2	2	0	1	1
3	0	0	0	4		2	2	8	0	0	0	2	2	2	2		2	0	2	2	2	16	0	2	2	2	2	8		2	2	2	2	2	2	0	2	0	2	2	1	1.5	2	2	2	2	1.5	1	0
3	0.5	0.5	2	4		0	1	8	1.5	1.5	3	2	0.5	0	0		2	0	0.5	0	0	5	1	1.5	1.5	0.5	1	5.5		1.5	1.5	2	1.5	0.5	1	1.5	1	0.5	1.5	1.5	2	2	0.5	0	0	0	0	0	0
3	1	1	2	4		2	1	11	1.5	1.5	3	1	1.5	2	2		2	0.5	0.5	2	2	13.5	1.5	1.5	1.5	1	1.5	7		2	1.5	2	1	1.5	2	2	2	1	1.5	2	0	0	1.5	1	2	1	1.5	1	1
3	1	0.5	2	4		0	0.5	8	0	1	1	1.5	1	0	0		2	0.5	0.5	2	2	9.5	1	1.5	0.5	1	1.5	5.5		2	2	1.5	1.5	0	1.5	0.5	1	0.5	1	2	1.5	1.5	1.5	0	0	0	0.5	1	1
3	1	1.5	2	4		0	0.5	9	0.5	1.5	2	2	1.5	0	0		2	0	1	0	0	6.5	1.5	1.5	0	1	2	6		2	2	2	2	0.5	2	1.5	1.5	0.5	0.5	2	1	0.5	1	0	0	0	0	1	1
3	1.5	1.5	0	4		2	2	11	0.5	2	2.5	0	1	0	0		2	1	1	2	2	9	1	1.5	2	1.5	0	6		2	2	1.5	1.5	0.5	2	0	1	0.5	2	2	1.5	1.5	1.5	0	0	1	1	1	1
3	1	1	2	4		0	2	10	1	2	3	2	0	0	0		2	1	0	2	2	9	1	1	2	2	0	6		2	1	2	1.5	1	2	0.5	0	1	1.5	0	1.5	1.5	1.5	0	0	0	0	0	0
3	1.5	1.5	2	4		0	2	11	1	2	3	2	1	0	0		1	0.5	0.5	2	2	9	1.5	1.5	1.5	1.5	0.5	6.5		2	2	2	2	2	2	1.5	2	0.5	1.5	2	2	2	2	0	0	2	1	1	1
3	1.5	1	2	2		2	1	9.5	1	1.5	2.5	0.5	1.5	0	2		1	1	1	2	2	11	1.5	1.5	1.5	0.5	1.5	6.5		1.5	1.5	1.5	1.5	0.5	2	1	2	1	0.5	2	0.5	0.5	0.5	0	2	1	1	1	1
3	1.5	1	2	4		0	2	10.5	0	1.5	1.5	2	0.5	2	2		0	2	1	2	2	13.5	0	1	2	0	1	4		2	2	2	2	2	0.5	2	0.5	0.5	1	2	2	2	2	0	0	0	1.5	1	1
3	1	1	2	4		2	2	12	1.5	0	1.5	1.5	1	2	2		1.5	1	0	2	2	13	1	0	1.5	0.5	0.5	3.5		1.5	2	1.5	1	1	2	2	2	1	0.5	2	0.5	0.5	1	0	0	1	0.5	1	1
3	1	2	0	0		0	2	5	1	2	3	1.5	1.5	0	0		0	1	1	0	0	5	1	2	0.5	0	2	5.5		2	2	2	2	2	2	1.5	2	1.5	2	2	2	0.5	1.5	0	0	0	0	0	0
3	1.5	2	2	4		0	1.5	11	1.5	1.5	3	1.5	2	2	2		0.5	0.5	1.5	2	2	14	1.5	1.5	1.5	0.5	1.5	6.5		1.5	1.5	1.5	1	1	2	1.5	2	2	2	2	0.5	0.5	0.5	0	2	1	0	1	1
3	2	1	2	4		2	1	12	0.5	1.5	2	2	1.5	2	2		1.5	2	1.5	2	2	16.5	1	1.5	2	0	1.5	6		1.5	2	1.5	2	2	2	1	0.5	0.5	0.5	2	2	2	1.5	0	0	0	1.5	1	1
3	1	1.5	0	4		0	0.5	7	1.5	0	1.5	1.5	1.5	2	2		1.5	2	1.5	2	2	16	0.5	1	1.5	1.5	2	6.5		2	2	2	0	1	2	0.5	2	0.5	2	2	1.5	1.5	0.5	0	2	1	1.5	1	1
3	1	1	0	0		0	1	3	1	1.5	2.5	1.5	1	0	0		1.5	1	1	2	2	10	1.5	1.5	1	0.5	1.5	6		1.5	1.5	1.5	1	1	1	0.5	2	0.5	1.5	2	2	2	1	0	0	0	0	0	0
3	1	1.5	2	4		0	1	9.5	2	0.5	2.5	2	0	2	2		2	0.5	0.5	2	0	11	0	1	2	2	0	5		2	2	1	0	1	2	0.5	2	1	0	2	0.5	1.5	0	1	2	1	0	1	1
3	0.5	1.5	0	0		0	0.5	2.5	1.5	1.5	3	2	1	0	2		1.5	0.5	1.5	2	2	12.5	1.5	1.5	1.5	0.5	0.5	5.5		2	2	2	1.5	1.5	1	0	0.5	0	1.5	2	1.5	2	0	0	0	0	0	1	1
3	1	1	2	4		0	1.5	9.5	0	1.5	1.5	1.5	1	0	0		1	0.5	1	0	2	7	0	1.5	1.5	0.5	1	4.5		1.5	1.5	1.5	1.5	1	1	0	0.5	0	2	2	1	2	0.5	0	2	1	0.5	1	1
3	2	2	0	4		0	2	10	0	2	2	2	2	0	2		2	0.5	2	2	2	14.5	2	2	2	2	0	8		2	2	2	2	2	0.5	2	0	2	2	2	2	0.5	0.5	0	0	0	1.5	1	1
3	1	1	2	4		0	1	9	1.5	2	3.5	2	1.5	2	0		2	1.5	1	2	2	14	1.5	2	2	1	0.5	7		2	2	1.5	1.5	1	0.5	0.5	2	0.5	1.5	2	2	2	0.5	2	2	1	1.5	1	1
3	1	1	2	4		2	1	11	0.5	1.5	2	0.5	1	0	0		1.5	1	0.5	2	2	8.5	1	1.5	0.5	2	0.5	5.5		1.5	1.5	0.5	1.5	0.5	1	0.5	1	0.5	1	1.5	1	1.5	1	0	2	1	0.5	1	1
3	1.5	1	2	4		0	1.5	10	1	1	2	2	1.5	2	2		2	1	1	2	2	15.5	1	1	0.5	0.5	0	3		2	1.5	1.5	0.5	0.5	2	2	0	0	0.5	2	1	0.5	0.5	0	2	2	1	1	1
3	0.5	0.5	2	4		0	2	9	1	1	2	1.5	0.5	2	2		1.5	2	0.5	0	0	10	1.5	1.5	1	0.5	1.5	6		2	1.5	2	1	2	0.5	1.5	2	2	0	2	1	2	0	0	0	2	0	1	0
3	1	1.5	2	4		0	1	9.5	1.5	1.5	3	1.5	2	2	2		0.5	1	1.5	2	2	14.5	1	0	0.5	0.5	1.5	3.5		1.5	1.5	1.5	1.5	1	0.5	0	0.5	0	2	2	1.5	2	1	0	2	1	1	1	1
3	1	1.5	2	4		2	0.5	11	0.5	1	1.5	1.5	1	2	2		1	1	1	2	2	13.5	0.5	2	1.5	0.5	1.5	6		1.5	1.5	1.5	1	0.5	2	0	2	0.5	2	0.5	1.5	2	0.5	1	2	1	0	1	1
3	1	0	2	4		0	2	9	0	1	1	0	1.5	2	0		1	0	0	2	0	6.5	1.5	2	2	2	1	8.5		2	2	2	2	2	0.5	0	2	0.5	1.5	2	2	2	0	0	2	1	1.5	1	0
3	1	1	2	4		2	1.5	11.5	0.5	1.5	2	1.5	1.5	2	2		0.5	1.5	1.5	2	2	14.5	0.5	1.5	0.5	0.5	1.5	4.5		1.5	1.5	1.5	0.5	0.5	2	1.5	2	1	2	2	0.5	0.5	0.5	1	0	1	1	1	1
3	2	2	2	4		0	2	12	2	2	4	2	2	2	0		1.5	2	1	0	0	10.5	2	2	1.5	0	2	7.5		2	2	2	1	1.5	2	1	0.5	1	1.5	2	2	2	0	0	2	1	1.5	1	1
3	1	1	2	4		0	1	9	0.5	1	1.5	1.5	1	2	2		1	1	1	0	2	11.5	1	1	0.5	1	1.5	5		1.5	1.5	1.5	1.5	1	1	1	1	0.5	1.5	2	1.5	1.5	1	0	2	0	0.5	1	0
3	1.5	1.5	2	4		0	1	10	1.5	1.5	3	1.5	2	0	0		0	1	1.5	0	2	8	1.5	2	1.5	0	0.5	5.5		2	2	2	1	0.5	2	0.5	2	0.5	2	2	0.5	0.5	1	0	2	1	0	1	1
3	0.5	0.5	2	4		2	0.5	9.5	0	1.5	1.5	1.5	1	0	2		1	1	0.5	0	2	9	1	1.5	1.5	0.5	0.5	5		1.5	1	0.5	1	1	1	1	2	0.5	1.5	1	1.5	1.5	0.5	0	2	1	1	1	1
3	1	1	2	4		0	2	10	1	2	3	2	1.5	0	2		1	1.5	1	0	2	11	1	2	0.5	1.5	1	6		1	1.5	1	1	1	2	1	1	1	1.5	2	1.5	2	0.5	0	0	1	0	1	0
3	1.5	2	2	4		2	2	13.5	1	0	1	0.5	2	0	0		0	0.5	1	0	2	6	0	1.5	1	0	0	2.5		2	2	1	2	0.5	2	0	0.5	0	0.5	2	0	1.5	0	0	0	1	1	0	1
3	1.5	1.5	2	4		2	1.5	12.5	1.5	1	2.5	2	1.5	2	2		0.5	0.5	1	2	2	13.5	1	1.5	0.5	1.5	2	6.5		1.5	1.5	2	0	1.5	0.5	0.5	2	0.5	1.5	2	1.5	1.5	0	0	2	0	0.5	1	1
3	2	1.5	2	4		2	2	13.5	1.5	2	3.5	1.5	2	2	2		1.5	1.5	1.5	2	2	16	1.5	1.5	1.5	0.5	1.5	6.5		1.5	1.5	2	1	0.5	2	2	2	0	2	2	2	2	0.5	0	2	1	1.5	1	1
3	1	1	0	4		0	1	7	1	1	2	1.5	1.5	2	2		0.5	1.5	1.5	0	0	10.5	1	1	1	0.5	1.5	5		1.5	1.5	1.5	1.5	0.5	1.5	1	0.5	1	1.5	2	1.5	1.5	0.5	0	0	1	1.5	1	1
3	1	1	2	4		0	1	9	1	1.5	2.5	2	1	2	2		1.5	1	0.5	2	2	14	1	2	1	0.5	1.5	6		2	2	1.5	1	1.5	1	1	2	0	1.5	2	1.5	2	0.5	1	2	0	1.5	1	1
3	2	2	0	4		0	2	10	2	1.5	3.5	2	2	0	0		1.5	2	2	2	2	13.5	1.5	2	1.5	1	2	8		0	0.5	2	0	1	0	1.5	0	0.5	0	2	1.5	2	1.5	0	2	1	0.5	1	1
3	1	1	2	4		2	1.5	11.5	2	2	4	1	2	0	2		1	1	1	2	2	12	2	2	2	2	0.5	8.5		2	2	2	1	0.5	2	0	2	0	2	0.5	2	2	0.5	0	2	1	0	1	0
3	1.5	1	2	4		0	1.5	10	1.5	1.5	3	0.5	1	0	2		1	1.5	0.5	0	2	8.5	1.5	1.5	0	0.5	0.5	4		1.5	1	1.5	0	1.5	1	0.5	0.5	0.5	2	2	1.5	2	1.5	0	0	0	0.5	1	1
3	1.5	1	2	4		0	1	9.5	1	1.5	2.5	1	0.5	0	0		2	1	1	0	0	5.5	0.5	1.5	1.5	1.5	1.5	6.5		1.5	0.5	1.5	1	2	2	0	2	2	0.5	1.5	2	0.5	0.5	0	0	2	1	1	1
3	1.5	1	2	4		2	1.5	12	1.5	1.5	3	1.5	2	2	2		1.5	1	1	2	2	15	1	2	1.5	0.5	0.5	5.5		2	2	1.5	1	2	2	2	2	0.5	1.5	2	1.5	1.5	0.5	1	2	2	0.5	0	0
3	0.5	0.5	2	4		0	2	9	1.5	2	3.5	2	0.5	2	2		0	2	0.5	2	2	13	0.5	1	1	0	1.5	4		2	1	0.5	0.5	0	1	0.5	2	0	0	0	1.5	1.5	0	0	2	0	0	1	0
3	2	2	2	4		0	2	12	2	2	4	1.5	2	0	2		1.5	2	2	2	2	15	2	2	2	0.5	0	6.5		1.5	1.5	1.5	1	2	2	2	2	2	0	2	0	0	1	1	2	1	1.5	1	1
3	1	1	2	4		0	2	10	1.5	2	3.5	1.5	1.5	2	0		1	0.5	1	2	0	9.5	0	0	0.5	0.5	1	2		1.5	1.5	1.5	1	2	1.5	2	0	1.5	0	2	1.5	1.5	1	0	2	1	0	1	1
3	0	0	2	1		0	0	3	1	1	2	0	0	2	2		1.5	0	0	0	0	5.5	1.5	2	1.5	1	1.5	7.5		2	2	2	2	0.5	1	0	0.5	0.5	2	2	2	2	0.5	1	2	0	1	1	1
3	1	1	2	3		0	1	8	0.5	1.5	2	1.5	0.5	2	0		1.5	0.5	0.5	2	2	10.5	0.5	1.5	1.5	0.5	1.5	5.5		1.5	1.5	1.5	1.5	0.5	0.5	0.5	1	0.5	1	1.5	1.5	1.5	0.5	0	2	1	0	1	1
3	1	1	2	4		0	2	10	0.5	0	0.5	2	1	2	0		0.5	1.5	1	2	2	12	1.5	0	1	1	1.5	5		2	1.5	1.5	1.5	0.5	2	2	2	2	0	2	1.5	1.5	1	0	0	0	1	1	1
3	1.5	1.5	2	4		2	0	11	0	1.5	1.5	1.5	1	2	2		1	1	1	2	2	13.5	1.5	1.5	1.5	0.5	1.5	6.5		1.5	1.5	1.5	1.5	2	2	2	2	0.5	0.5	2	2	0.5	1	0	2	2	1	1	1
3	1.5	1	0	0		0	1.5	4	1.5	1	2.5	1.5	2	0	2		2	1.5	1	0	2	12	2	1	1.5	0.5	1.5	6.5		1.5	2	2	1.5	2	1	0.5	1	0.5	1	2	2	2	1.5	0	0	0	0	0	0
3	1.5	1	0	4		0	2	8.5	1	1.5	2.5	1.5	1.5	2	0		1	1	1	2	0	10	1.5	2	1.5	1.5	0.5	7		1.5	2	1.5	1.5	1	0.5	1.5	0	0.5	2	2	2	1.5	0.5	0	0	1	1.5	1	1
3	2	1	2	4		2	1.5	12.5	2	1.5	3.5	2	1.5	2	2		1.5	0.5	1	2	2	14.5	2	2	1	0	2	7		1.5	1.5	2	2	2	2	2	2	1	2	2	1.5	1.5	2	2	2	0	1	1	1
3	1	1	2	4		2	1.5	11.5	1.5	1.5	3	1.5	2	2	0		1	1.5	1	2	2	13	1.5	2	0.5	0.5	1.5	6		1.5	1.5	1.5	1.5	0.5	0.5	0	0	0	1.5	2	1.5	2	1	0	2	1	1	1	1
3	1.5	1.5	2	2		0	0	7	0	1.5	1.5	1.5	1	2	0		0	1	1	2	2	10.5	1.5	0	0	0.5	1.5	3.5		1.5	1.5	1.5	1.5	2	2	2	0.5	0.5	0	2	2	0.5	1	0	2	1	1	1	0
3	0	1.5	2	4		2	1.5	11	1.5	1.5	3	0.5	1.5	2	2		0.5	1.5	1.5	0	2	11.5	1.5	1.5	1.5	1.5	0.5	6.5		0.5	0.5	0.5	0.5	1.5	1.5	1.5	1.5	1.5	0.5	1.5	0.5	0.5	0.5	0	0	1	0	1	1
3	1	1	2	4		0	2	10	2	1	3	1	1	0	0		0	1.5	0.5	2	2	8	0.5	1	0.5	0	1	3		1	0	1.5	1	2	0.5	0.5	2	0	1.5	0	1.5	1.5	0	0	0	1	0.5	1	1
3	0	1	0	0		0	1	2	1	2	3	1	1.5	0	0		1	1	1	0	2	7.5	1	2	1.5	0.5	1.5	6.5		1.5	1.5	1.5	0	1	2	1.5	0.5	1.5	2	2	0.5	2	0.5	0	0	0	0	0	0
3	1	1	2	4		0	1	9	0	1	1	2	0	2	2		0.5	2	0.5	2	0	11	0	0.5	1.5	1	0	3		0.5	0.5	2	0.5	0	1.5	0	2	0	1	2	1	1	0	1	2	0	1	1	1
3	2	2	0	4		0	2	10	2	1.5	3.5	2	2	0	0		1.5	2	2	2	2	13.5	1.5	2	1.5	1	2	8		0	0.5	2	1	1	0	1.5	0	0.5	2	2	1.5	2	1.5	0	2	1	1.5	1	1
3	1	1	2	2		0	1	7	0	1.5	1.5	1.5	0.5	0	0		2	1.5	1	0	2	8.5	1.5	2	1.5	1.5	1.5	8		2	2	1.5	1.5	0.5	2	0	1	0	0	2	2	1.5	2	0	2	0	0.5	1	1
3	1.5	1	2	4		0	1.5	10	1.5	1.5	3	2	1	2	2		1.5	1	1	2	2	14.5	1	1.5	0.5	0.5	1.5	5		1.5	1	2	1.5	2	2	2	2	0.5	1.5	2	1.5	2	0.5	2	2	2	1	1	1
3	1	0.5	2	4		2	0.5	10	0.5	1	1.5	1	0.5	2	2		1	1	0.5	2	2	12	0.5	1.5	0.5	0.5	1.5	4.5		1.5	1.5	1.5	1.5	1	0.5	2	1	0	1.5	2	1.5	2	0.5	1	2	0	1.5	1	1
3	1.5	0.5	2	4		0	2	10	2	1.5	3.5	1.5	1.5	0	0		1	1	0.5	2	2	9.5	1	1	1.5	1.5	0.5	5.5		1.5	1.5	1.5	1.5	1	2	2	0	0.5	1.5	0.5	1.5	1.5	1	0	2	1	0	1	1
3	1.5	1	2	4		0	1	9.5	1	2	3	0	1	0	2		1	1	1	2	2	10	0.5	1.5	1	0	2	5		1.5	1.5	1.5	1	2	2	2	1.5	0.5	1.5	2	1.5	2	0.5	0	2	2	1	1	1
3	2	2	0	2		0	2	8	2	2	4	2	2	0	2		2	2	2	2	2	16	2	2	2	2	2	10		2	2	2	2	2	2	0	2	2	2	2	2	2	2	0	2	1	2	1	1
3	1	1.5	2	2		2	1.5	10	1.5	2	3.5	2	2	0	2		2	1	1	2	2	14	1.5	1.5	1.5	0.5	0.5	5.5		1.5	2	1.5	1.5	0.5	2	1	0.5	1	1.5	2	1.5	2	2	0	2	1	1.5	1	1
3	2	1.5	2	4		0	2	11.5	1.5	1.5	3	2	1.5	0	0		2	1.5	1	2	2	12	2	2	0.5	1.5	2	8		2	2	2	2	2	2	1.5	2	2	0.5	0	2	2	2	0	0	1	1.5	1	1
3	1.5	1	0	2		0	2	6.5	2	0.5	2.5	1	0.5	0	0		1.5	1	0.5	0	0	4.5	1.5	1.5	1.5	1	0.5	6		1.5	1.5	1.5	1.5	0.5	2	0	1.5	1.5	1	1	0	0	0.5	1	0	2	0.5	1	1
3	1.5	1.5	2	1		0	1	7	1	0.5	1.5	0.5	0.5	2	2		2	1.5	0.5	2	2	13	2	2	1	1.5	1.5	8		2	1.5	1.5	1.5	1	2	0.5	1.5	0.5	1.5	2	1.5	1.5	2	0	2	0	1.5	1	1
3	1.5	0	2	2		0	1.5	7	2	2	4	0.5	1	2	2		1.5	2	1.5	2	2	14.5	2	2	2	1.5	0	7.5		2	2	2	2	0.5	2	2	1	0.5	2	2	1.5	1.5	1	1	0	1	1	1	1
3	1.5	1.5	2	4		0	2	11	1.5	1.5	3	2	1.5	2	2		1.5	1	1	2	2	15	1.5	2	1.5	1.5	1	7.5		2	1.5	2	1.5	1.5	2	0.5	0.5	0.5	1.5	2	1.5	1.5	1	2	0	2	0.5	1	1
3	2	0.5	0	4		2	1	9.5	1	1.5	2.5	0	0	2	2		0.5	0	0	2	2	8.5	0.5	1.5	2	0	0	4		2	2	2	1	2	2	1.5	2	0.5	0.5	2	0.5	2	1.5	0	0	2	2	0	1
3	2	2	0	4		0	2	10	2	0	2	2	0	2	2		2	0	2	2	2	14	2	2	2	0	0	6		2	2	2	0	2	2	2	2	2	2	2	2	0.5	2	1	2	1	2	1	1
3	1	1.5	0	2		0	2	6.5	0	2	2	2	0.5	0	2		1	1.5	1	2	2	12	1	1	0.5	1	1	4.5		2	2	1.5	2	0	2	2	2	0	1.5	2	1.5	1.5	0.5	0	0	1	2	1	1
3	0.5	0	2	4		0	0.5	7	0.5	1	1.5	0.5	1	0	2		2	0.5	0	2	2	10	1	2	1.5	1.5	2	8		2	2	2	1.5	0	1	0	2	0	2	2	2	1.5	0	0	2	2	1	1	1
3	1.5	1	0	4		0	1.5	8	1.5	2	3.5	0.5	1	0	0		1.5	1	1	2	2	9	2	2	1.5	1.5	2	9		2	2	2	1	0.5	1	0.5	0.5	0.5	1.5	2	2	2	1	0	0	1	1.5	1	0
3	1.5	2	0	4		0	2	9.5	1	2	3	2	2	2	2		0	0	0	2	2	12	2	2	0	2	2	8		2	2	2	2	2	2	2	1.5	2	1	2	1.5	1.5	0	1	2	2	1	1	1
3	2	1	2	4		0	1.5	10.5	1	1.5	2.5	1.5	0	2	2		1	1.5	1.5	2	2	13.5	1.5	1.5	0.5	0.5	1.5	5.5		1.5	1.5	1.5	1.5	1.5	1	0.5	0.5	0	1.5	2	1.5	1.5	0.5	0	0	1	1.5	1	1
3	2	2	2	4		0	2	12	2	2	4	2	2	2	2		0	2	2	2	2	16	1.5	0	0	0	2	3.5		2	2	2	2	2	2	2	2	2	0	2	0	0	0	1	0	2	1.5	1	1
3	1.5	1.5	2	4		0	2	11	1	2	3	2	1	2	2		1	1	1	2	2	14	1	2	0	0	2	5		2	2	2	0.5	1	1.5	1	0.5	0	1.5	2	1.5	1.5	0	1	2	1	0.5	1	1
3	1	1	0	4		2	2	10	0	2	2	2	2	2	2		2	1	0.5	2	2	15.5	1	2	2	0.5	0.5	6		2	2	2	1.5	1	2	0.5	0	0	2	1.5	2	2	2	0	2	1	2	1	1
3	1.5	1.5	0	2		0	1.5	6.5	1	1.5	2.5	1.5	1.5	0	0		2	1	1.5	2	2	11.5	1	2	2	0.5	0	5.5		1.5	1.5	1.5	1	2	2	1	2	0.5	1.5	2	1.5	1.5	0	1	0	0	2	1	1
3	2	2	0	4		0	1.5	9.5	2	2	4	2	1.5	0	2		0	0	2	2	2	11.5	2	1.5	2	2	0	7.5		2	2	2	2	0	2	2	2	0	2	2	1.5	2	0.5	0	2	1	2	1	1
3	2	2	2	4		0	1.5	11.5	1	1.5	2.5	1.5	1.5	2	2		1.5	0.5	0	2	0	11	1.5	2	2	1.5	0	7		1.5	1.5	1.5	1.5	0.5	1	1.5	0.5	0	2	2	2	2	1.5	0	0	1	1.5	1	1
3	1.5	1.5	2	4		0	1	10	1	1.5	2.5	2	1	2	2		1	1	1	0	2	12	1	2	1.5	1.5	1.5	7.5		2	2	1.5	1.5	1.5	1	2	1	0.5	1.5	2	1.5	1.5	0	1	0	1	1	1	1
3	1	1	2	4		0	1	9	0.5	1.5	2	2	0.5	2	2		2	1	0.5	0	2	12	1.5	1.5	1.5	1.5	1.5	7.5		2	1.5	1.5	1.5	1.5	0.5	1	0	0	2	2	1.5	2	1.5	0	0	0	0	1	1
3	1	1	2	4		2	0.5	10.5	1.5	1.5	3	2	1	2	2		1.5	0.5	0.5	2	2	13.5	1.5	1.5	1	1	1.5	6.5		1.5	1.5	1.5	1	0.5	2	1	2	0.5	1.5	2	1.5	2	1	0	0	1	0.5	1	1
3	1.5	1.5	2	4		0	1	10	1	2	3	2	1.5	0	2		2	0.5	1	2	2	13	1	2	0.5	1	1	5.5		2	2	2	1.5	0.5	1.5	0	2	0.5	2	2	2	2	2	0	0	1	1	1	1
3	1	1	2	4		0	0.5	8.5	1	1.5	2.5	0.5	1	2	2		2	0	0.5	2	2	12	1	2	1.5	1.5	0	6		2	2	1	1.5	1	0.5	1	1.5	2	1	2	2	1.5	0.5	0	0	0	1	1	1
3	1.5	0.5	2	4		0	1.5	9.5	1	0	1	1	1	2	0		2	1	0	2	2	11	0.5	1	1	0	0.5	3		1.5	1.5	2	1.5	1	2	2	1	1	1.5	0	1.5	1.5	0.5	0	2	0	2	1	1
3	1	1.5	2	4		0	1.5	10	1	1.5	2.5	1.5	1.5	0	2		0.5	0.5	1	2	2	11	1.5	2	1	0.5	1.5	6.5		1.5	1.5	1.5	1.5	0.5	2	1.5	0	0.5	0	2	1.5	2	1.5	0	2	1	1.5	1	1
3	2	1.5	2	4		0	2	11.5	1	2	3	1.5	2	2	2		2	1.5	2	2	2	17	0	1	2	1	0.5	4.5		2	1.5	1.5	1	0.5	2	2	1	0.5	2	2	1.5	1.5	1.5	0	2	0	1.5	1	1
3	1.5	1	2	4		0	1.5	10	1.5	1.5	3	1.5	1	2	2		1	1	0.5	2	2	13	0	1.5	2	1.5	1	6		2	2	1.5	1	2	1.5	1	2	2	1	2	1.5	0.5	1	0	2	1	0.5	1	1
3	2	1.5	2	4		0	2	11.5	2	2	4	2	2	2	2		2	2	1.5	2	2	17.5	2	2	0	0	2	6		2	2	2	2	2	2	2	2	2	0	2	1.5	1.5	2	2	0	2	2	1	1
3	1	0.5	2	4		0	0.5	8	1	1.5	2.5	0	0	0	2		1	1	0.5	0	2	6.5	1	1.5	0.5	1.5	0	4.5		0.5	2	0	1.5	0.5	0.5	0.5	0	0	1.5	2	2	1.5	1	0	0	1	0	1	1
3	1.5	1.5	0	4		0	0	7	2	2	4	2	1	0	0		2	1	0.5	0	2	8.5	2	1.5	1	1.5	1	7		2	2	1.5	1.5	1	2	0.5	0.5	0.5	1.5	2	1.5	1.5	1	0	0	2	1.5	1	1
3	1	0	0	4		0	2	7	2	2	4	2	2	0	0		1	2	0.5	2	2	11.5	1.5	2	0	1	0.5	5		2	1.5	2	1.5	2	2	0	2	1	2	2	2	2	2	1	2	2	0.5	1	1
3	2	2	0	4		0	2	10	0.5	2	2.5	1	2	0	0		2	1	1.5	2	2	11.5	1.5	2	1.5	2	0	7		2	2	2	1	2	2	1	1	1.5	1	2	1.5	2	1	2	2	1	2	1	1
3	2	0.5	2	4		0	2	10.5	1.5	2	3.5	1.5	0.5	0	2		0.5	2	0.5	2	2	11	1.5	2	1.5	2	2	9		2	2	2	0.5	1	2	0	2	0.5	1.5	2	1.5	1	1	0	0	0	0.5	1	1
3	1	1	2	4		0	2	10	1.5	1.5	3	2	1	0	2		2	1.5	1	2	2	13.5	1.5	2	0.5	1	1.5	6.5		2	2	2	0	2	0.5	2	2	1.5	2	2	1.5	2	2	1	0	1	2	1	1
3	2	2	2	4		0	2	12	2	2	4	0	2	0	2		2	1.5	2	2	2	13.5	2	2	0	0	2	6		2	2	2	1	2	2	1.5	2	1.5	1.5	2	1.5	1.5	1.5	0	2	2	2	1	1
3	2	0	2	2		0	2	8	1.5	2	3.5	1.5	1.5	0	2		2	1.5	0	2	2	12.5	1.5	1.5	2	2	1.5	8.5		2	2	1.5	1.5	0.5	2	0	2	0.5	2	2	2	1.5	1	0	0	1	0.5	1	1
3	1	2	0	2		0	1	6	2	2	4	2	2	2	0		2	0	1	2	2	13	2	2	2	1.5	0	7.5		2	2	2	1.5	0.5	0.5	1.5	1.5	0.5	2	2	2	2	1.5	1	2	1	2	1	1
3	1	2	2	4		0	1.5	10.5	1	2	3	0	2	0	0		2	0	1	2	2	9	2	2	2	2	0	8		2	2	2	2	1.5	1.5	1	1	0.5	1.5	2	2	2	2	0	2	1	1	1	1
3	1.5	1	2	4		0	1.5	10	2	1	3	1.5	1.5	0	2		1.5	1	1	2	2	12.5	1.5	2	1	1	1	6.5		2	1.5	1.5	1.5	1	0.5	1	1.5	1	1.5	2	1.5	1.5	1	1	0	2	1	1	1
3	1.5	1	0	4		0	1.5	8	1	1	2	1.5	1.5	2	2		2	1.5	1	2	2	15.5	1.5	1.5	1	1.5	1	6.5		2	1.5	1.5	1.5	0.5	1	0.5	1	0.5	1.5	2	1.5	1.5	0	1	0	0	0	1	1
3	1.5	0.5	0	2		0	0.5	4.5	0.5	1.5	2	1.5	0.5	0	2		1.5	0.5	0.5	0	0	6.5	0.5	1.5	0.5	1.5	1.5	5.5		0.5	1.5	1.5	1.5	0.5	1	0.5	0	0.5	0	2	2	2	0.5	0	0	1	0.5	1	1
3	2	0	0	2		0	1.5	5.5	2	2	4	1.5	1.5	0	2		1.5	0.5	1	0	0	8	1.5	1	0	0	1.5	4		0.5	1	0	1	2	2	1.5	1.5	1	2	0.5	0	0.5	1.5	0	0	1	0	1	1
4	1.5	1	0	4		0	1	7.5	0.5	1.5	2	1.5	0	0	2		1	1.5	1	0	0	7	0.5	2	1.5	0	1.5	5.5		2	1.5	2	1	1.5	2	0.5	0.5	0.5	0.5	1.5	1	1.5	0	0	2	0	0	0	0
4	1	1	2	4		2	1.5	11.5	1.5	1	2.5	1	1.5	2	2		1.5	2	0.5	2	2	14.5	1.5	2	1.5	1.5	1	7.5		1.5	1.5	1.5	1.5	0	2	0	0.5	0.5	1	2	1.5	2	0.5	1	0	1	0.5	1	1
4	1.5	1.5	0	4		0	1.5	8.5	1.5	1.5	3	0.5	1.5	0	2		1.5	1.5	1	2	2	12	0	1.5	1.5	1.5	0.5	5		1.5	1.5	1.5	1.5	0	1	0	0	0.5	2	0.5	0	2	0.5	0	0	1	1.5	1	0
4	0	0.5	2	4		0	0.5	7	0	1	1	2	0.5	2	0		0.5	1.5	0.5	2	2	11	0	1	1	1.5	0.5	4		1.5	0.5	2	0	0.5	1	2	2	0	1.5	2	1.5	2	0.5	0	0	2	0	1	1
4	1.5	1	2	4		0	1	9.5	1.5	1.5	3	1	1	2	2		1	1.5	1	2	2	13.5	1	2	1	0.5	0.5	5		1.5	1.5	1.5	1	2	1.5	2	2	1.5	2	2	1.5	1.5	0.5	0	2	0	0.5	1	1
4	1.5	2	2	3		0	1.5	10	0.5	2	2.5	2	1	2	0		2	0.5	1.5	2	2	13	2	1	2	2	1	8		2	2	2	1	0.5	2	2	0.5	1	2	2	2	2	1.5	1	2	2	1	1	1
4	1	0.5	2	4		0	1	8.5	0.5	1	1.5	1.5	0.5	0	0		1	1.5	0.5	0	2	7	0.5	1	1	0.5	1	4		0.5	1	1	1.5	0.5	1	0	2	0.5	2	1.5	1.5	2	0.5	0	0	2	1	1	0
4	2	2	2	4		2	2	14	2	2	4	2	2	2	2		2	0	2	2	2	16	2	2	1	1	0	6		2	2	2	0.5	2	2	1.5	0.5	1	2	2	2	2	1	0	2	2	2	1	1
4	2	1	2	4		0	1	10	1.5	2	3.5	2	1	0	2		2	0.5	0.5	0	0	8	1	1.5	1.5	1.5	1	6.5		2	1.5	2	1	0.5	1	1	1	0	1	2	0	2	1.5	1	0	1	1	1	1
4	1.5	1.5	0	4		0	1.5	8.5	1.5	2	3.5	2	1.5	0	0		2	1.5	1.5	0	0	8.5	1	2	1	1	1.5	6.5		2	2	1.5	0.5	2	1	0.5	1.5	1.5	2	2	1.5	1.5	2	0	0	0	0	0	0
4	2	2	2	4		2	2	14	2	2	4	2	2	2	2		2	1	1.5	2	2	16.5	2	2	1.5	1	0	6.5		2	2	2	1	2	2	1.5	0.5	1	2	2	2	2	0.5	0	0	2	2	1	1
4	0.5	1.5	0	4		0	0	6	1	2	3	0	1	2	0		1	1.5	1	2	2	10.5	1	2	1.5	0	0.5	5		1.5	1.5	1.5	1.5	1.5	2	0	0	0.5	2	2	1.5	2	1	0	0	1	2	1	1
4	0.5	0.5	2	4		0	1	8	0	1.5	1.5	2	0.5	0	2		0	1.5	1	0	2	9	1	2	0.5	0.5	0.5	4.5		2	1.5	2	1.5	0.5	2	0	2	0.5	1.5	2	1	0.5	0.5	0	2	1	1.5	1	1
4	1.5	1	2	2		0	2	8.5	2	1.5	3.5	2	2	2	2		2	0.5	1.5	2	2	16	2	2	1	2	1.5	8.5		2	2	2	1.5	1.5	2	1	1	0.5	2	2	2	2	1	0	0	2	2	1	1
4	2	2	2	4		0	1.5	11.5	0.5	1.5	2	2	1	2	2		1	1	1.5	2	2	14.5	1.5	2	1.5	0	0	5		2	1	2	1.5	0.5	2	0.5	1.5	0	1	2	0.5	0.5	0.5	1	2	0	1	1	0
4	0	0.5	0	2		0	0	2.5	0.5	1	1.5	2	2	2	0		2	0	0	2	0	10	1	2	2	2	0	7		2	0	2	1	0.5	2	1	1.5	0.5	2	2	0	0	2	0	0	1	1.5	1	1
4	0.5	0.5	2	4		0	0.5	7.5	2	1.5	3.5	2	1.5	2	2		1.5	0.5	0.5	2	2	14	1	1.5	1	1.5	0	5		1.5	1.5	1.5	1	1	1.5	0	2	0	2	2	2	2	0.5	1	0	2	0	1	1
4	1.5	1.5	2	4		2	2	13	1	1	2	2	2	2	2		0.5	1	1	2	2	14.5	1	1.5	1.5	1	1.5	6.5		2	2	2	2	2	2	2	2	0.5	1.5	2	1.5	2	1.5	1	2	1	0.5	1	1
4	2	2	0	4		2	2	12	2	0	2	2	1	0	2		1.5	0.5	1	0	0	8	1	1.5	1.5	1.5	0	5.5		1.5	2	2	2	0.5	2	0.5	2	2	1.5	2	1.5	1.5	1	0	0	0	2	1	1
4	1	1	2	4		2	1.5	11.5	1.5	1.5	3	2	1.5	2	2		1.5	1	1	2	2	15	2	2	1	1	0.5	6.5		1.5	1.5	2	1	1	0.5	0.5	0.5	0	1.5	2	2	2	0.5	0	0	1	1	1	1
4	2	2	2	2		2	2	12	2	0.5	2.5	2	2	0	2		1.5	2	2	2	2	15.5	1	2	1.5	2	0	6.5		2	2	2	1	0.5	2	0.5	1	0.5	1	2	1.5	1	0	2	0	2	0.5	1	1
4	1	1	2	2		2	0	8	1	1.5	2.5	2	1.5	2	2		2	0.5	0	2	2	14	1	2	1.5	2	1	7.5		2	2	0	1	0.5	0.5	0	0.5	1.5	1.5	2	2	0.5	0.5	0	2	0	1.5	1	1
4	2	1.5	2	4		2	2	13.5	2	2	4	2	1.5	0	2		0	0.5	1.5	2	2	11.5	2	2	0.5	1.5	0.5	6.5		2	2	2	2	2	1.5	0	0.5	0.5	2	2	2	2	0.5	1	0	0	2	1	1
4	1	1	2	4		0	1	9	0.5	1.5	2	1.5	1	0	2		0.5	1	1	2	2	11	1	1.5	1.5	0.5	1.5	6		1.5	1	1.5	0.5	1.5	0.5	1	1.5	0.5	1.5	2	1.5	1.5	0.5	1	2	1	0	1	1
4	1	1.5	2	4		2	2	12.5	1.5	1.5	3	1.5	1	2	2		1.5	0.5	1	2	2	13.5	2	2	0	1.5	1.5	7		1.5	1.5	1.5	1	2	2	2	1.5	0	1.5	2	1.5	1	0	1	0	2	2	1	1
4	1.5	1.5	0	4		0	1.5	8.5	1.5	1.5	3	1.5	1.5	0	2		0.5	1	0.5	2	2	11	1.5	1.5	1.5	0.5	0.5	5.5		1.5	1.5	1.5	1.5	1.5	1.5	1.5	1.5	1	1.5	2	1.5	2	0.5	0	2	0	0.5	1	1
4	1	1	2	4		2	1	11	0	1	1	0.5	1	2	2		2	1.5	1	2	2	14	1	1.5	1.5	1.5	0.5	6		1.5	1.5	1.5	0.5	0.5	0.5	0.5	0	0.5	2	2	1.5	2	0.5	0	2	0	1.5	1	1
4	1.5	1.5	2	2		0	1.5	8.5	1	1.5	2.5	2	1.5	2	2		2	1.5	0.5	2	2	15.5	1.5	0	0.5	0.5	0	2.5		2	2	2	1.5	2	2	2	1.5	0	2	2	2	2	2	0	2	2	0.5	1	1
4	1	1	2	4		0	1	9	0.5	1.5	2	2	1	2	2		1.5	1.5	0	0	2	12	2	2	1.5	1	0	6.5		2	1.5	1.5	1.5	2	1.5	1	0	0.5	1.5	2	1.5	2	0.5	2	0	2	0.5	1	1
4	2	1.5	2	4		2	1.5	13	1.5	2	3.5	1.5	2	2	2		2	0.5	1	2	2	15	1	2	1.5	0	1.5	6		1.5	2	2	0.5	1	2	2	2	2	1.5	2	0.5	0.5	1.5	0	2	1	0.5	1	1
4	2	1	2	4		0	1.5	10.5	1	2	3	2	1	2	2		1	1.5	1.5	2	2	15	1.5	2	0.5	0	2	6		2	2	2	1.5	0.5	2	1	1	1	2	2	2	2	0.5	0	2	1	0	1	1
4	1	0.5	2	4		2	1.5	11	0.5	2	2.5	0.5	1.5	0	2		1.5	1.5	0.5	0	2	9.5	1	1.5	1.5	1.5	0.5	6		1.5	1.5	1.5	1	1	2	2	0	1	1.5	2	1.5	1.5	0.5	1	2	1	1	0	1
4	1	1.5	2	4		2	1	11.5	1.5	1.5	3	1.5	2	2	2		1.5	1.5	0.5	2	0	13	1.5	1.5	1	0.5	0.5	5		1.5	1.5	1.5	0.5	0.5	2	2	2	0	1	2	0.5	2	0.5	1	2	0	1	1	1
4	1.5	1.5	2	4		0	1	10	0.5	1.5	2	1.5	1.5	2	2		1.5	0.5	1	2	2	14	0.5	1.5	1.5	0.5	1	5		2	2	2	1.5	2	2	1	2	2	0.5	2	0.5	0.5	1.5	1	2	2	0.5	1	1
4	1.5	1	2	4		0	0.5	9	1	1.5	2.5	0	1.5	2	0		1.5	1	1	0	0	7	1.5	2	1.5	1	1	7		2	2	1.5	1.5	0.5	2	0	0.5	0	2	2	2	1.5	1.5	0	2	1	1	1	1
4	1	2	0	3		0	1.5	7.5	0.5	0.5	1	1.5	1	2	0		1	0	0.5	2	2	10	1	0	1	0	1	3		1	1.5	0	1	2	0.5	1.5	0	2	2	1	2	1	1.5	1	0	1	0	1	0
4	2	0.5	2	4		2	1	11.5	1	2	3	1.5	1.5	0	0		0.5	1	1	2	2	9.5	1.5	0	1.5	1.5	0	4.5		1	2	0	1	0.5	2	0	2	1.5	2	2	1.5	1	1	0	0	0	0	0	0
4	2	2	2	4		0	1.5	11.5	0.5	1.5	2	1	2	2	0		1.5	1	1.5	0	0	9	1.5	2	1	1.5	0.5	6.5		1.5	1.5	1.5	0	1	2	0.5	2	1.5	1.5	2	2	2	0.5	0	2	2	0.5	1	1
4	1.5	1	2	4		0	2	10.5	1.5	2	3.5	1.5	2	2	0		2	1	1.5	0	0	10	1.5	1.5	1.5	1.5	0.5	6.5		2	2	1.5	1	0.5	2	1	2	0.5	1.5	2	2	2	1	1	0	2	1.5	1	0
4	1	0	2	3		0	2	8	2	1.5	3.5	2	0	2	2		2	1	0	2	2	13	2	2	1	2	0	7		2	2	2	0	1	2	0	2	1	2	2	2	1.5	0	2	0	0	1.5	0	1
4	1	0.5	0	2		0	1	4.5	1.5	1	2.5	1.5	1.5	0	0		1.5	1.5	0.5	2	2	10.5	1.5	2	1	1.5	0.5	6.5		1.5	1.5	1.5	1	0.5	2	0.5	0.5	0	1.5	2	1.5	2	0.5	0	0	1	1.5	1	1
4	1	1	2	4		2	1	11	0	1	1	1.5	1	2	2		1.5	0.5	0.5	2	2	13	1	1.5	1	0.5	0.5	4.5		1.5	1.5	1.5	1.5	2	2	2	0.5	1.5	2	2	0.5	2	0.5	0	0	2	0.5	1	1
4	2	1	0	2		0	0	5	0	1.5	1.5	2	1.5	0	0		2	1.5	1	2	2	12	1.5	2	0	0.5	1	5		2	2	2	0.5	1.5	1	0.5	1.5	1	1	2	0	2	0	1	2	1	0.5	1	1
4	2	1	0	4		0	2	9	2	0.5	2.5	0.5	1.5	2	0		0	1.5	1	0	0	6.5	2	1	1	1.5	1	6.5		0	0.5	1	0	0	2	1.5	1	0.5	1.5	2	2	0.5	0.5	0	0	0	0	1	0
4	1	2	2	4		0	0.5	9.5	0.5	0	0.5	1	1.5	2	2		2	0.5	1	2	2	14	2	2	2	1.5	0.5	8		2	2	2	2	1.5	2	1.5	0.5	1	2	2	0.5	2	2	0	0	0	2	0	1
4	1.5	1.5	0	4		0	1	8	1	2	3	1.5	1	2	0		1	1.5	1	2	2	12	1	2	1	1.5	0.5	6		1.5	1.5	1.5	1	1	1.5	0.5	1.5	0.5	1.5	2	2	2	1	0	0	2	0	1	1
4	1	1	2	4		0	0	8	0	1.5	1.5	2	1	2	2		1	1	1	2	2	14	1.5	1.5	1.5	0.5	1	6		2	2	2	1	2	0	2	2	0	1	2	0.5	2	1	1	2	0	1	1	0
4	1	1	2	4		0	1.5	9.5	0.5	1.5	2	1.5	1.5	2	2		2	0.5	1	2	2	14.5	0.5	1.5	0	1.5	0	3.5		2	2	1.5	1	2	1	2	2	0	2	2	2	1.5	1	1	0	0	1	1	1
4	1.5	1	2	4		2	2	12.5	1	1.5	2.5	2	1.5	0	2		1	2	1.5	2	2	14	2	2	0.5	0	2	6.5		1.5	1.5	1.5	2	1.5	1	1.5	1.5	1	1.5	2	2	1.5	0.5	1	2	2	1.5	1	1
4	1	1	2	4		2	1.5	11.5	0.5	1	1.5	1.5	0.5	2	2		1	0.5	1	2	2	12.5	1	1.5	1	0.5	0.5	4.5		1.5	1.5	1.5	1.5	0.5	1.5	0.5	0.5	0.5	1.5	2	2	2	0.5	0	2	1	1.5	0	0
4	2	2	2	4		0	2	12	0	2	2	1	2	0	2		1.5	1	2	2	2	13.5	2	2	2	2	0	8		2	2	2	1.5	2	2	1.5	2	2	1.5	2	1.5	1.5	1.5	1	0	1	1.5	1	1
4	1	1	2	4		2	2	12	1	1	2	2	1.5	2	2		2	0	1	2	2	14.5	2	2	1.5	0	2	7.5		2	2	0.5	1	1	1.5	0.5	1	1.5	2	2	2	2	0.5	0	0	2	1.5	1	1
4	1	1	2	3		0	1	8	0	1.5	1.5	1.5	1.5	2	2		1	1.5	1.5	2	2	15	1	1.5	0.5	0.5	1.5	5		1.5	1.5	1.5	1.5	0.5	2	0.5	2	0.5	2	2	2	2	1	0	2	2	1	1	1
4	1.5	2	2	4		2	2	13.5	1	2	3	2	2	2	2		2	1	1	2	2	16	1.5	2	0	0	2	5.5		2	0	1	0	2	2	2	2	2	2	2	2	2	1.5	0	2	2	2	1	1
4	1	0.5	2	4		0	1	8.5	0	1.5	1.5	2	1.5	2	2		1	0.5	0.5	0	2	11.5	1	2	1.5	0.5	1.5	6.5		2	1	1.5	1	2	2	1	2	1	2	2	2	2	0.5	0	2	0	1	1	1
4	2	1.5	2	2		0	1.5	9	2	2	4	1	2	0	0		0	1	1.5	0	2	7.5	2	2	1.5	1.5	0.5	7.5		2	2	2	0.5	2	2	0.5	2	0.5	2	2	2	2	1	1	2	2	2	1	1
4	2	2	2	4		0	1.5	11.5	1	2	3	2	1.5	2	0		1.5	1	1.5	2	2	13.5	1.5	2	0	0.5	2	6		2	2	2	1.5	1.5	1.5	0.5	1.5	2	1.5	2	1	1.5	1.5	0	0	1	1.5	0	1
4	2	1.5	2	4		2	1	12.5	1.5	2	3.5	2	2	2	2		1.5	1	2	2	2	16.5	1.5	1.5	2	1	1	7		1.5	1.5	1.5	1	1.5	2	0	1	0.5	1.5	2	2	2	0	0	2	2	1	1	1
4	1	2	0	3		0	2	8	0.5	0.5	1	0.5	0	2	0		1.5	1.5	1.5	2	2	11	0	0.5	0	1	0.5	2		2	0	2	2	0	0	0	0	0	0	1.5	1	0.5	2	0	0	0	0	0	0
4	1.5	0	0	4		0	2	7.5	1	2	3	0	2	0	2		1	1	1	2	2	11	1	2	2	1.5	1.5	8		2	2	2	0	1.5	2	1	1.5	1.5	1.5	2	1	1.5	0	0	0	2	0.5	1	0
4	0.5	1.5	0	0		0	2	4	0.5	2	2.5	2	1.5	2	0		1	1	1	2	2	12.5	1.5	2	1	1	0.5	6		2	0.5	2	2	1	0.5	0	0.5	1	1.5	2	1.5	1.5	2	0	0	1	1	1	1
4	1.5	1	2	4		0	1	9.5	0.5	2	2.5	1.5	1.5	0	2		2	1	1	2	0	11	1.5	2	2	1.5	0	7		2	1	1.5	1.5	1	2	0	2	0.5	1.5	2	1.5	2	1	1	2	2	1.5	1	1
4	1	0.5	0	4		0	1.5	7	0.5	1.5	2	2	2	2	2		1.5	1	1.5	2	2	16	1	1.5	1	1	1.5	6		1.5	1.5	1.5	1.5	1	2	1.5	0.5	1	1.5	2	1.5	1.5	1	0	0	0	0	1	1
4	1.5	0.5	0	1		0	2	5	2	1.5	3.5	0	1	0	0		2	2	1	0	0	6	2	2	2	2	0.5	8.5		2	2	1.5	1	1.5	1	0	1	0.5	1	2	2	2	1	0	0	1	1.5	1	1
4	1	1	0	2		0	2	6	1.5	1.5	3	0.5	1.5	2	0		2	1	1	0	0	8	2	2	1.5	2	0.5	8		2	0	1.5	1	0.5	2	0	2	0	1	0	2	1.5	1	0	2	1	0.5	1	1
4	1.5	1.5	0	4		0	1.5	8.5	1.5	2	3.5	2	1	2	0		2	1	1	2	0	11	2	2	1	1	0.5	6.5		2	1	2	2	0.5	2	0.5	1	0.5	1.5	1	0	1.5	2	0	0	0	1.5	1	1
4	2	2	0	4		0	2	10	2	2	4	2	2	0	0		2	1	0	0	0	7	2	2	1.5	0	1	6.5		2	2	2	2	0.5	2	0.5	1	0	2	2	1.5	1	1	0	0	0	0	0	0
4	1.5	2	0	4		0	0	7.5	1	1.5	2.5	1.5	1.5	2	2		2	1	1	2	2	15	1.5	2	2	2	1	8.5		2	2	1.5	1	0.5	1	1	0.5	0.5	2	2	1.5	1.5	1	0	0	1	1.5	1	1
4	1	1	2	4		0	1.5	9.5	1	1	2	1.5	1	2	2		0.5	1	1	0	2	11	1.5	2	1.5	1.5	0.5	7		2	2	2	0.5	0.5	2	0.5	1	0.5	2	2	1.5	2	0	2	2	1	1.5	1	1
4	1.5	2	0	1		0	0	4.5	0	1.5	1.5	1.5	2	2	0		2	1	2	2	2	14.5	2	2	2	1.5	2	9.5		0	0	2	2	1	0.5	0.5	0	0.5	2	2	2	2	2	1	0	0	0	1	1
4	1	0	0	4		0	1.5	6.5	1.5	1.5	3	1	0	0	0		0	0.5	0	0	0	1.5	0.5	0	0.5	1	1	3		1.5	1.5	1.5	1	0.5	1.5	0	1	0.5	1.5	2	0	1.5	0	0	0	0	0.5	0	0
4	1	1.5	0	2		0	1.5	6	1.5	1.5	3	0.5	1	0	0		1.5	1.5	0.5	2	0	7	1.5	1.5	1	1	1	6		1.5	1	1.5	1	2	1	1	0.5	2	1.5	2	1.5	2	1	0	0	1	0.5	1	0
4	1	1	0	4		0	2	8	1	2	3	2	1.5	2	2		2	2	1	2	2	16.5	2	2	0.5	0	2	6.5		2	2	2	0	0.5	0	0	0.5	0.5	2	2	2	1.5	0.5	0	2	1	1	1	1
4	1	1.5	0	4		0	1.5	8	1.5	1.5	3	2	1.5	0	2		0.5	1	1	2	2	12	1	2	1	0	0	4		1	2	2	2	0.5	2	0.5	0.5	0.5	1	2	0.5	0.5	1	0	0	0	0	0	0
4	1	1	0	4		0	1	7	0.5	1.5	2	2	1.5	0	2		1.5	1.5	1	0	2	11.5	1.5	1.5	1	1	0.5	5.5		1.5	1	1.5	1.5	1	1	0.5	1.5	0.5	1.5	1.5	1	1.5	0	0	0	0	1	0	0
4	2	1.5	2	2		0	1	8.5	1.5	2	3.5	2	2	0	0		2	1.5	1.5	2	2	13	1	2	2	2	1	8		2	2	1	2	0.5	2	1.5	2	1	1.5	2	2	2	1	0	2	1	1.5	1	1
4	1	1	2	2		0	0.5	6.5	0.5	1.5	2	2	2	2	2		2	1.5	1	2	2	16.5	2	2	1.5	2	1	8.5		1.5	1.5	2	1	0.5	1	1	1.5	0	1.5	2	1.5	1.5	0.5	0	0	1	0.5	1	1
4	1	2	2	4		0	2	11	1	1	2	0	2	2	2		0	1.5	2	2	2	13.5	1	1	0	0	0.5	2.5		2	1.5	1.5	0	1	2	1.5	0.5	1.5	1.5	2	1.5	0	2	0	2	1	0	1	1
4	2	2	0	4		0	1.5	9.5	0	2	2	2	2	0	2		2	1	1	2	2	14	1.5	2	2	2	2	9.5		2	2	2	2	1	1.5	0	1	0	1.5	1.5	1	0.5	0	0	2	1	2	1	0
4	0.5	2	2	4		0	0	8.5	1	2	3	2	2	2	2		2	0.5	2	2	2	16.5	1.5	2	0.5	0	2	6		2	2	2	2	2	2	2	2	1.5	1.5	2	1.5	2	2	0	0	2	2	1	1
4	0.5	0	2	2		0	1.5	6	1.5	1.5	3	0	1.5	2	2		1	0.5	0	2	2	11	1	1	0	1	1	4		1.5	1.5	2	0	1	0	0	0.5	0.5	2	1	1.5	2	0	0	2	2	1.5	1	1
4	1	2	0	4		0	2	9	2	2	4	0	0	0	2		1	0.5	1	2	2	8.5	1.5	1	1	0	0	3.5		2	2	2	2	1	2	0.5	2	0.5	0	2	2	1.5	1.5	0	2	0	1	1	1
4	1.5	1	2	4		0	1	9.5	0.5	1.5	2	2	1.5	0	2		0.5	0.5	1.5	0	2	10	2	2	1	0.5	1	6.5		1.5	1	2	0	0.5	2	1	2	1	0	2	1.5	0.5	0.5	1	0	0	2	1	1
4	1	0.5	0	4		0	2	7.5	2	2	4	1.5	1.5	2	2		0.5	1.5	1	2	2	14	1	2	1	0.5	1	5.5		2	2	1	2	0.5	0.5	0	1.5	0.5	2	2	2	2	1.5	0	0	1	1.5	1	1
4	1	0	2	4		0	1.5	8.5	0.5	1	1.5	0.5	1.5	0	0		2	1	0.5	2	2	9.5	0	1	2	1.5	0.5	5		2	2	2	2	0.5	0	0	0.5	0	0	2	2	2	1.5	0	2	1	1.5	1	0
4	1	1.5	0	4		2	2	10.5	1.5	2	3.5	1.5	2	2	2		1	1	1	2	2	14.5	2	2	1	1	0	6		2	2	1.5	1.5	1	1.5	0.5	1	0.5	1.5	2	1.5	2	2	2	0	1	1	1	1
4	1.5	1	0	4		0	0	6.5	1.5	1.5	3	0	1	2	2		2	0	0.5	0	2	9.5	1	2	1.5	2	2	8.5		1.5	2	2	1.5	0	0.5	1	0.5	0.5	1	2	1.5	1.5	1	0	0	0	1.5	1	1
4	1.5	1	2	4		0	2	10.5	1	2	3	2	2	2	2		1.5	1	1.5	2	2	16	1.5	2	2	2	2	9.5		2	2	2	2	2	2	1	1.5	2	1	2	2	2	2	0	2	1	0	1	1
4	2	2	0	4		0	2	10	1	2	3	2	1.5	0	2		0.5	1.5	0	2	2	11.5	2	2	2	2	0.5	8.5		2	2	1.5	1	2	2	1.5	2	1	1.5	2	2	2	1	0	2	2	0.5	1	1
4	1	1.5	2	3		0	2	9.5	2	2	4	0	1.5	2	2		1.5	2	1	0	2	12	2	2	0	0	0	4		2	0.5	2	1	0.5	2	1.5	0	0.5	2	2	1.5	1.5	0	0	0	1	1.5	0	0
4	1	0.5	2	2		0	1	6.5	1	1.5	2.5	1	1.5	0	2		2	1.5	0.5	0	2	10.5	1	1.5	1	1	1	5.5		2	2	1.5	1.5	0	1.5	0.5	0.5	0.5	2	1.5	2	2	0	0	2	1	1	1	0
4	1	1.5	2	4		0	1	9.5	1.5	1	2.5	2	1	2	2		2	2	0.5	2	2	15.5	1.5	1	1.5	2	2	8		2	2	2	2	2	1	1.5	1	1	1.5	0	1.5	1.5	1.5	1	2	2	2	1	0
4	1	1.5	2	2		0	1.5	8	1	2	3	0	1	0	2		1	2	0.5	0	0	6.5	1.5	2	1	0.5	0	5		1.5	2	1.5	0.5	0.5	2	0	1	0.5	2	2	1.5	0	0	0	0	1	0	1	1
4	1.5	1	2	4		0	2	10.5	1.5	2	3.5	0	2	2	2		2	0.5	1	2	2	13.5	1.5	2	0.5	1	0.5	5.5		2	1.5	2	1	1	1.5	2	2	1.5	1	1.5	1.5	2	1	0	0	2	1.5	1	1
4	1.5	1	0	4		0	0.5	7	2	1.5	3.5	1.5	0.5	0	0		0.5	0.5	0	2	2	7	2	2	0	1.5	1	6.5		2	1.5	1.5	2	0.5	1	0	0.5	1	0	2	2	2	0.5	0	0	2	1	0	1
4	1	0	2	2		0	1.5	6.5	1	1	2	0	1.5	0	2		2	2	0.5	2	2	12	2	1.5	1.5	2	1	8		2	2	1.5	1.5	2	1.5	0	2	0	1.5	2	1.5	2	1.5	2	0	2	2	1	1
4	1.5	1	0	4		0	1	7.5	1	1.5	2.5	1.5	0.5	2	2		1	1	1	2	2	13	1	1.5	1	0.5	1.5	5.5		1.5	1.5	1.5	1.5	0.5	1	0	0.5	1	1.5	2	2	1.5	1	0	2	1	1.5	1	1
4	1	1.5	2	3		0	2	9.5	1	2	3	1.5	0.5	2	2		1	1.5	0.5	0	0	9	1.5	1.5	1.5	0	0	4.5		2	2	2	1.5	2	2	1	2	0.5	1.5	2	1	2	0.5	1	0	2	1	1	1
4	1	2	0	4		0	2	9	2	2	4	1.5	0	0	2		1.5	1	1	2	2	11	2	2	1.5	1	1	7.5		1.5	1.5	1.5	1.5	1	2	0	1	0	1.5	1	2	2	1	0	2	2	2	1	1
4	1	0.5	2	4		2	1	10.5	1	1	2	0	1.5	0	2		0.5	2	0	2	0	8	0.5	0	1	1	0	2.5		2	2	2	1.5	0	1.5	2	1.5	1	1.5	1.5	1	1.5	1	0	0	1	2	1	0
4	1	1	0	4		0	2	8	2	1	3	0.5	1	0	0		1	0.5	0	0	0	3	1	1.5	2	1	2	7.5		2	1.5	2	1.5	2	0.5	0	2	0	1.5	2	1.5	2	1.5	0	0	0	0	0	0
4	1	1	2	2		0	1.5	7.5	1	1.5	2.5	2	2	2	2		1.5	1.5	0	2	2	15	1.5	1.5	1.5	2	0	6.5		1.5	0.5	1.5	1	1	0	1.5	2	0.5	1	0	1.5	1	1.5	0	0	1	1.5	0	1
4	2	1.5	0	4		2	0.5	10	0.5	2	2.5	0.5	2	2	2		1.5	1	1.5	2	2	14.5	1.5	2	1.5	1.5	0.5	7		1.5	2	2	0.5	0.5	1.5	2	2	0.5	2	2	2	2	2	1	2	2	2	1	1
4	1	1.5	0	2		0	2	6.5	2	1.5	3.5	2	2	0	0		0.5	1	1	2	0	8.5	1.5	1	2	2	1	7.5		2	2	1.5	1.5	1.5	1.5	1	2	1	1.5	2	1.5	1.5	0	0	2	1	1	1	1
4	2	2	2	4		0	2	12	2	2	4	2	1.5	0	0		2	0	1.5	0	0	7	2	2	2	2	2	10		2	2	2	2	2	2	1	2	1	1	2	2	2	2	0	2	2	1.5	1	1
4	1.5	2	0	2		0	2	7.5	2	2	4	0.5	2	2	2		2	1	1	2	2	14.5	2	2	0	0	0	4		2	2	2	1	1	2	1	0.5	1.5	1.5	0	2	1.5	1.5	0	2	2	2	1	1
4	2	2	0	4		0	1	9	1.5	2	3.5	2	2	0	0		2	0	1.5	0	0	7.5	2	2	2	2	0	8		2	2	2	2	0.5	1	0.5	1.5	1	1.5	2	0	1.5	2	0	0	1	1	1	1
4	1.5	1.5	0	4		0	1.5	8.5	0.5	2	2.5	1	2	2	0		2	1	0	0	2	10	1.5	2	2	2	0	7.5		2	1	2	0.5	1	2	0.5	1.5	1	1.5	2	1.5	1.5	2	0	0	2	2	1	1
4	2	1	0	1		2	2	8	2	0	2	2	2	2	0		1	0	0.5	2	2	11.5	1.5	1.5	2	1.5	1.5	8		2	0	2	1.5	0.5	1.5	0	1.5	0	2	2	1.5	2	1.5	1	0	1	2	1	0
4	1	0.5	0	4		0	2	7.5	1	1.5	2.5	1	1.5	2	2		1	1.5	0	2	2	13	1	1.5	1.5	2	0	6		1.5	1	2	1.5	0.5	2	0.5	1	0.5	1.5	2	1.5	2	1.5	0	0	0	1	1	1
4	0.5	1	0	4		0	2	7.5	1	1.5	2.5	0	0	2	0		0.5	1.5	0	0	2	6	2	2	2	1.5	0	7.5		2	2	0.5	2	2	2	1	2	0.5	1	0.5	2	0.5	1	0	2	1	1.5	1	1
4	1	1	2	4		0	2	10	2	1	3	2	1	0	0		1.5	1	0.5	0	0	6	2	2	1.5	1.5	0	7		2	2	2	1.5	0.5	2	0.5	1	1.5	1.5	2	1	2	0.5	0	0	0	0	0	0
4	2	2	0	4		0	2	10	1.5	0.5	2	0	1	2	0		1	0.5	1	0	0	5.5	1.5	2	1	1.5	1	7		1.5	2	0.5	0.5	0.5	2	0	1	1.5	0.5	2	2	2	0.5	0	0	0	0	0	0
4	1	1	0	4		0	1.5	7.5	1	2	3	0	0	2	2		2	0	0	2	0	8	1	2	2	2	0	7		2	1.5	2	1	1	2	2	0.5	0	1.5	2	2	1.5	0.5	0	2	1	1	1	1
4	2	1.5	2	4		0	2	11.5	2	2	4	1.5	2	0	0		1.5	1.5	0	2	2	10.5	2	2	0.5	2	1	7.5		2	2	2	1.5	2	2	2	2	0	2	2	2	2	1	2	0	2	1.5	0	1
4	1.5	1	2	4		0	2	10.5	2	1.5	3.5	1.5	1	2	2		1.5	1.5	1	2	2	14.5	2	1.5	2	1.5	0.5	7.5		2	2	2	2	0.5	2	1.5	1.5	1	0.5	2	2	0.5	1	0	2	1	0.5	1	1
4	2	1.5	2	4		0	2	11.5	1.5	2	3.5	1.5	2	2	2		1	1	1.5	2	2	15	1.5	1.5	0.5	0	2	5.5		2	1.5	1.5	1.5	0.5	2	1.5	2	0.5	2	2	0.5	0.5	0.5	0	2	1	0.5	1	1
4	0.5	1	0	4		2	2	9.5	1	1.5	2.5	0.5	1.5	2	0		2	0	1	2	0	9	1.5	1.5	0	1.5	0	4.5		1.5	1.5	2	1.5	1	2	0.5	0	0	1.5	2	1.5	2	1.5	0	0	1	1.5	1	1
4	1.5	0	2	4		2	2	11.5	0	1.5	1.5	2	0	2	2		0	1	1	2	2	12	0.5	1	0	0	0	1.5		0.5	0.5	2	2	2	2	2	1.5	1.5	1.5	2	0.5	0.5	1.5	0	0	0	1	1	1
4	1	1.5	2	3		0	0.5	8	1	1.5	2.5	2	2	0	2		2	1.5	1	2	2	14.5	1.5	2	1	0.5	1	6		1.5	1.5	2	1.5	1	2	2	2	1.5	1.5	2	0.5	0.5	1.5	0	2	2	2	1	0
4	1	1.5	2	4		2	1	11.5	0.5	1.5	2	1.5	2	2	2		1.5	1	0.5	2	2	14.5	0.5	1.5	1	0.5	0.5	4		1.5	1.5	1.5	1	0.5	1.5	1	2	1	0	2	2	2	0.5	0	2	1	0	1	1
4	1	1	2	4		0	2	10	2	2	4	2	2	2	2		0	0	1.5	2	2	13.5	1.5	2	2	1.5	0	7		1	0.5	0.5	1.5	1.5	2	2	2	2	1	1.5	0	0	0	1	2	1	0.5	1	1
4	1	1.5	2	4		2	1.5	12	1	1	2	1.5	0	2	2		1	0	0.5	2	0	9	1.5	1.5	1	1	1	6		1.5	1.5	1.5	1	1	0.5	2	1	0	1.5	2	2	2	0.5	0	0	0	1	0	0
4	2	2	2	4		0	2	12	2	2	4	1.5	2	0	2		1	2	2	2	2	14.5	2	2	2	2	0	8		1.5	1.5	1.5	0.5	2	2	2	2	2	1.5	2	1.5	2	1.5	0	2	1	0.5	1	1
4	2	1	2	4		0	1.5	10.5	1	2	3	2	1	0	2		2	2	0.5	2	2	13.5	1	2	0.5	0	2	5.5		2	1.5	2	1	0.5	2	1	2	1.5	1.5	2	1	0.5	1	0	2	1	0.5	1	1
4	2	2	2	4		0	2	12	2	2	4	2	2	0	2		2	1	1.5	2	2	14.5	1.5	2	1.5	2	2	9		2	2	2	2	1	2	1	2	2	1.5	2	1.5	1.5	2	1	0	2	1.5	1	1
4	2	1.5	2	4		0	1	10.5	1.5	2	3.5	0	2	2	2		2	0	1.5	0	2	11.5	2	2	1.5	0	0.5	6		2	1	2	0.5	1.5	2	1.5	2	1.5	2	2	2	1.5	1.5	0	0	1	2	1	1
4	1	1.5	2	4		0	2	10.5	1	1.5	2.5	1.5	1.5	0	0		1	1.5	1	2	0	8.5	1.5	2	1	1.5	0	6		1.5	1	1	0.5	0.5	2	1	0.5	0	0.5	2	1.5	1.5	0.5	1	0	0	0.5	1	0
4	0	0	2	3		0	0	5	0	2	2	1	0	2	2		1	2	0	2	2	12	1.5	1	1.5	1	0	5		1	2	2	0	0.5	1	2	1	0	1.5	2	1.5	1.5	0	1	0	1	1.5	1	1
4	1.5	0.5	2	4		0	1	9	1	1.5	2.5	0.5	1.5	0	0		1.5	0.5	0.5	2	2	8.5	0.5	2	1.5	0.5	0.5	5		1.5	1.5	1.5	1.5	1	0.5	0.5	1	1.5	1.5	2	2	1.5	0.5	0	0	1	1.5	1	1
4	2	1.5	2	4		0	2	11.5	2	2	4	2	2	2	2		1.5	0.5	1.5	2	2	15.5	2	2	1	1	2	8		2	2	2	2	2	2	1	2	0	2	2	2	1.5	1	0	0	2	2	1	1
4	1	0.5	2	4		0	1	8.5	0.5	1.5	2	1.5	0.5	2	2		0	0.5	0.5	0	2	9	1.5	1.5	1.5	0.5	1.5	6.5		1.5	1.5	1.5	1.5	0.5	2	2	2	1	0	2	2	0.5	0	1	2	1	0	1	1
4	1.5	0	2	4		0	1.5	9	0.5	0.5	1	1.5	2	2	2		0	1	0.5	2	2	13	0.5	1	1	0.5	1.5	4.5		1.5	1.5	1.5	1.5	2	1	0.5	0.5	0.5	1	2	1.5	1	0.5	0	2	1	1	1	1
4	1.5	1	2	3		0	1	8.5	1.5	1.5	3	1.5	1.5	0	0		1.5	1.5	1.5	0	2	9.5	1	1.5	0.5	0.5	1.5	5		1.5	1.5	1.5	1.5	1	1	1	1	1	0.5	2	1	1	0.5	0	2	1	1	1	1
4	1.5	1	2	4		0	1.5	10	2	2	4	2	2	0	0		2	0.5	1	2	2	11.5	1.5	2	1	1.5	2	8		2	2	2	0	2	0.5	1.5	0	0	1.5	2	2	2	2	0	0	0	0	0	0
4	2	1.5	0	1		0	1	5.5	2	2	4	2	2	2	2		2	0.5	1	2	2	15.5	2	2	1.5	1	1.5	8		2	2	2	2	2	2	1.5	2	1	2	2	1.5	1.5	0.5	0	2	1	2	1	1
4	1	1	2	4		0	0.5	8.5	0.5	1.5	2	1.5	1.5	0	0		1.5	1.5	1	0	0	7	1.5	1.5	1.5	1.5	1	7		2	2	2	1	2	2	1.5	0.5	2	2	2	1.5	2	0.5	0	0	0	0	0	0
4	1	1	0	2		0	0.5	4.5	2	1.5	3.5	1.5	1.5	0	2		2	1.5	1	2	2	13.5	1.5	1.5	1.5	1	0	5.5		1	2	1.5	1	0.5	1.5	0	1	1	1.5	2	2	2	1.5	0	0	1	1.5	1	1
4	0.5	0	2	3		2	2	9.5	0	1.5	1.5	1.5	0	2	2		0	1.5	0	0	2	9	1.5	1	0.5	0.5	1.5	5		1.5	1.5	1.5	1.5	0.5	1	0.5	2	0.5	1.5	2	1.5	1.5	0.5	0	2	1	0.5	1	1
4	1	1	2	4		0	1	9	0.5	2	2.5	2	1	2	0		1.5	1.5	0.5	2	2	12.5	2	2	1.5	0	0.5	6		2	1.5	1.5	1	0.5	0.5	0	2	0	1.5	2	1.5	1.5	0	2	0	0	1	1	1
4	1.5	1.5	2	2		0	2	9	0.5	1.5	2	0	1.5	0	2		0	1.5	1.5	2	0	8.5	1	1.5	2	2	0	6.5		2	2	2	2	2	2	2	2	1	0	0.5	1	1	0.5	2	2	1	0.5	1	1
4	1	1.5	0	4		0	2	8.5	1	2	3	1	2	0	2		0	0.5	1	2	2	10.5	1	0	0.5	0.5	0	2		2	0	0	0	0	2	0	2	0	0	0.5	1	0	1	0	0	1	0	1	1
4	1.5	1.5	0	4		0	2	9	1	2	3	2	2	2	2		2	0	2	2	2	16	2	2	2	0	0	6		2	2	2	1	1	1.5	1	2	0.5	1.5	2	1.5	2	1	1	2	2	2	1	1
4	1	1	2	2		0	1.5	7.5	0.5	1.5	2	2	1.5	2	2		2	1	0	2	2	14.5	1.5	2	1	1	1	6.5		2	1.5	1.5	1	2	1	0.5	1.5	1	1	2	0.5	1.5	1	1	0	1	0.5	1	1
4	1	1	0	3		0	0	5	1	2	3	1.5	1.5	2	0		2	1.5	0.5	2	2	13	0.5	1	1	1	0.5	4		0.5	0.5	2	1	1	1	0.5	1.5	0.5	0.5	1	1.5	2	0.5	2	0	1	0.5	1	1
4	1.5	0	0	0		0	1.5	3	0.5	1.5	2	2	0.5	2	2		1	1	0.5	2	2	13	1	1.5	1.5	2	1.5	7.5		0.5	2	0.5	0.5	0.5	0.5	0	1	0.5	1.5	1.5	1	2	0.5	1	2	2	1.5	1	1
4	0.5	0.5	2	2		0	1.5	6.5	1.5	2	3.5	1.5	1	0	2		0.5	1	0.5	2	2	10.5	1.5	1.5	1.5	1.5	0.5	6.5		2	2	1.5	1.5	1	2	0	0.5	0	1.5	1	2	2	0.5	0	0	0	1.5	1	1
4	1.5	1	2	2		0	1.5	8	0.5	2	2.5	2	2	2	0		1	1	1	2	0	11	1	2	1.5	1.5	1.5	7.5		1.5	1	1.5	1	0.5	2	0.5	0.5	0.5	1.5	2	2	1.5	0.5	0	0	1	2	1	1
4	1	0.5	2	4		0	0.5	8	1	2	3	2	1	2	2		2	1.5	0.5	2	0	13	1	2	1.5	0.5	0.5	5.5		1.5	2	1	1.5	0.5	2	0	1	0	1	2	1	1.5	0.5	2	0	1	1.5	0	0
4	0.5	0.5	0	4		0	1	6	1	1	2	1	0.5	2	0		1	1.5	0.5	2	0	8.5	1	1.5	1	0.5	0.5	4.5		1.5	1.5	1.5	1	2	2	0.5	1.5	1.5	0.5	2	1	0.5	1	0	2	1	1.5	1	1
4	2	2	2	4		0	2	12	2	1.5	3.5	1.5	0	0	2		2	1	1	2	2	11.5	2	2	1.5	0.5	0.5	6.5		1.5	1	1.5	1.5	2	2	0	2	0.5	1	1	1.5	1.5	0.5	0	2	2	0	1	1
4	1.5	2	2	2		0	2	9.5	2	2	4	1.5	2	2	2		1.5	0.5	2	2	2	15.5	1.5	2	0	1.5	0.5	5.5		2	2	2	1	2	0	0	2	0	2	2	1.5	2	0	1	0	2	1	1	1
4	1	2	0	4		0	1.5	8.5	2	1.5	3.5	2	2	0	2		0.5	1.5	1.5	2	2	13.5	1.5	2	1	1.5	1.5	7.5		2	1.5	1.5	1.5	1.5	2	1	2	1	1.5	2	1.5	1	0	0	0	1	1.5	1	1
4	1	1	2	4		2	1	11	1.5	1.5	3	2	2	2	2		1.5	1	0.5	2	2	15	1.5	2	1.5	1.5	0	6.5		2	1.5	1.5	1	0.5	0.5	0	1	0.5	2	2	2	2	1	0	2	1	1.5	1	1
4	1	2	2	4		0	1.5	10.5	2	2	4	2	0	2	2		1	0.5	0.5	2	2	12	1.5	1.5	1	0	1.5	5.5		1.5	1.5	2	1.5	0.5	0.5	1	2	2	0.5	2	0.5	0.5	1	0	2	1	0.5	1	1
4	1	1.5	0	4		0	2	8.5	1.5	1.5	3	2	2	2	2		2	0.5	1.5	2	0	14	0.5	0	2	0	2	4.5		2	2	2	2	0.5	2	0.5	2	0.5	2	2	2	2	2	0	0	1	2	1	1
4	1.5	2	0	2		0	2	7.5	1	2	3	2	2	0	0		2	0.5	1.5	2	2	12	2	2	0.5	1	0	5.5		2	2	2	1.5	2	2	0.5	2	2	1	2	1	0.5	2	0	2	0	2	0	1
4	1	0.5	2	2		0	0.5	6	0	1	1	2	1.5	2	2		1.5	1.5	0.5	2	2	15	1	2	0	0.5	1	4.5		1.5	1.5	1.5	1.5	2	2	1.5	1	1	0.5	2	0.5	2	1.5	0	0	1	1.5	1	1
4	1.5	2	2	4		0	2	11.5	1	2	3	1.5	2	2	2		1	1	1	2	2	14.5	1.5	1.5	0.5	1.5	0	5		2	1.5	1.5	1	1.5	0.5	0.5	2	1	1.5	0	1.5	1.5	1.5	0	2	1	0.5	1	1
4	1.5	1	2	4		2	1	11.5	1.5	2	3.5	0	1	2	2		2	0.5	1	2	2	12.5	2	2	0	0	0	4		2	1	0	1	0.5	2	2	0.5	1.5	2	2	2	0.5	1	0	2	2	1.5	1	1
4	1	1	2	4		2	1	11	1.5	2	3.5	2	1	2	2		1	1.5	1	2	2	14.5	1.5	2	1.5	1.5	1.5	8		1.5	1.5	1.5	0.5	1	0.5	0	0.5	1	1.5	1.5	1.5	2	1	0	2	2	1.5	1	1
4	1	1	2	4		0	2	10	1	1	2	2	0	2	0		2	1.5	0	2	2	11.5	1	1.5	0	1	2	5.5		2	2	2	2	0.5	1	2	2	1.5	2	0	0.5	2	1	1	2	2	0.5	1	0
4	2	1	2	4		0	1	10	1.5	1.5	3	1.5	1.5	2	2		1	1	1	2	2	14	1.5	1.5	1.5	0.5	1.5	6.5		1	0.5	1.5	1	0.5	2	0.5	1	1.5	1.5	2	1.5	1.5	0.5	2	2	1	1	1	1
4	1	0	2	4		0	0.5	7.5	2	1.5	3.5	2	1.5	0	2		1.5	1.5	0	0	2	10.5	1.5	1.5	0	0	2	5		2	2	2	1	0.5	0.5	0	0.5	0	1.5	1	1.5	1.5	0.5	0	2	0	0	1	1
4	2	2	2	4		0	1.5	11.5	1.5	2	3.5	0.5	1.5	2	2		0	1	1	2	2	12	1.5	2	1	1.5	0.5	6.5		1.5	2	1.5	1.5	0.5	2	0.5	1.5	0	2	2	1.5	2	0	0	0	1	1	1	1
4	0	1	0	4		0	0.5	5.5	2	1	3	2	1.5	2	2		2	2	0	2	2	15.5	1.5	2	0	0	2	5.5		2	0	1.5	0	0.5	2	2	1	1	2	2	2	2	0	1	0	2	2	1	1
4	1	1	2	4		0	2	10	0.5	1	1.5	1.5	1.5	2	2		0	1.5	0.5	2	2	13	0.5	1.5	1	0.5	1.5	5		0.5	1.5	1.5	1	2	1.5	1.5	1.5	1	1.5	1	1	1.5	0.5	0	2	1	0	1	1
4	1.5	0	2	4		2	2	11.5	0.5	2	2.5	1.5	2	2	2		1.5	0.5	1.5	2	2	15	1.5	2	0.5	0.5	0.5	5		1.5	1.5	1.5	1.5	2	2	2	2	2	2	2	2	2	0	0	2	2	0	1	1
4	0	0	2	2		0	2	6	2	2	4	2	0	0	0		0	2	0	0	0	4	2	2	1.5	1.5	0.5	7.5		2	2	2	2	0.5	1	0.5	1.5	0	1.5	2	1.5	0.5	0	0	0	0	0	0	0
4	2	2	2	4		0	1	11	1	2	3	0.5	1.5	0	2		1	1.5	1	2	2	11.5	1.5	2	0	0	1.5	5		2	2	2	0	1	0.5	1.5	0.5	1	1.5	1	1.5	1.5	0	0	0	1	2	1	1
4	1.5	2	0	4		0	1.5	9	0.5	1	1.5	2	0	2	2		2	0.5	1	2	2	13.5	1.5	1.5	1.5	1.5	0.5	6.5		2	2	0	1.5	2	2	0.5	2	0	0	2	1.5	1.5	1	0	0	0	0	1	1
4	1	0.5	2	4		0	2	9.5	1	2	3	2	1	2	2		1.5	2	0	0	2	12.5	1.5	2	0.5	1	2	7		2	1.5	1.5	1.5	1.5	2	0.5	1	0.5	1.5	2	1.5	1.5	0	2	2	1	2	1	1
4	2	2	2	4		2	0.5	12.5	0	2	2	2	1.5	2	2		2	1	1	2	2	15.5	2	2	1.5	1.5	1	8		2	2	2	1	1.5	0.5	2	0.5	0	2	2	1.5	2	2	0	2	0	1.5	1	1
4	1	0.5	2	4		0	1	8.5	0	1.5	1.5	2	1	2	2		1.5	0.5	0.5	2	2	13.5	1	2	2	2	1	8		1.5	2	2	1.5	0.5	0.5	0	2	1	1.5	2	1.5	1.5	0	0	2	1	2	1	1
4	1	0.5	2	4		0	2	9.5	1	2	3	2	1	2	2		1.5	2	0	0	2	12.5	1.5	2	0.5	1	2	7		2	1.5	1.5	1.5	1.5	2	0.5	1	0.5	1.5	2	1.5	1.5	0.5	2	2	1	1.5	1	1
4	1.5	1	0	2		0	1.5	6	0.5	2	2.5	1.5	1.5	2	2		1	1	1	2	2	14	1	1.5	1.5	1.5	1	6.5		2	2	2	0.5	1	2	0	0	0	1	2	1.5	2	2	0	2	1	0	1	1
4	1	0.5	0	2		0	1	4.5	1	1.5	2.5	2	0.5	2	2		1.5	1.5	0.5	2	2	14	0.5	1.5	1.5	1.5	1.5	6.5		1.5	1.5	1	1	1	2	1	2	0	2	2	2	2	1.5	0	0	1	1.5	1	1
4	2	2	2	4		0	2	12	2	2	4	2	2	0	0		2	0	2	2	2	12	2	2	2	0	0	6		2	2	2	1	2	2	2	0	2	2	2	2	2	2	1	0	1	2	1	1
4	2	1.5	2	3		0	1.5	10	1	2	3	2	2	2	0		1	2	1	2	0	12	1.5	2	2	0	1.5	7		2	2	2	2	1.5	1.5	0.5	2	1	1	2	1.5	1.5	0.5	0	0	2	1.5	1	1
4	2	1	2	4		0	0	9	0	2	2	1.5	1.5	2	2		2	1	0.5	2	2	14.5	1	1.5	1	0.5	0.5	4.5		2	2	1.5	0.5	1	2	2	2	0.5	0	1.5	1.5	2	1.5	0	2	0	0.5	1	0
4	1	1	0	0		0	1	3	1	1.5	2.5	2	0.5	0	2		1.5	1	0.5	2	2	11.5	1.5	2	0	0	2	5.5		2	2	2	0.5	2	2	2	2	2	2	2	1.5	2	1.5	0	0	0	0	0	0
4	1.5	1.5	2	4		0	1.5	10.5	1.5	1.5	3	1.5	1.5	2	2		0.5	1.5	1.5	2	2	14.5	1.5	1.5	0.5	1	1.5	6		1.5	1.5	1.5	2	1	2	0	0.5	0.5	2	0	1.5	2	0.5	0	0	1	1.5	1	1
4	1	1.5	2	2		0	1	7.5	1	1.5	2.5	1.5	1	2	2		2	0	0.5	2	2	13	1.5	2	1.5	1.5	0	6.5		1	1	1.5	1	1	1	0.5	1.5	0.5	2	1.5	2	2	1.5	0	2	2	2	1	1
4	1.5	1	2	4		0	2	10.5	2	1	3	2	2	2	2		2	0.5	1	2	2	15.5	2	2	2	2	0	8		2	2	2	2	2	1	2	1	0.5	1.5	1	2	2	0	0	2	2	0.5	1	1
4	0	0.5	2	4		0	0	6.5	0	1.5	1.5	0.5	1.5	2	2		0.5	0	0.5	2	2	11	1.5	1.5	1.5	1.5	1.5	7.5		1.5	1.5	1.5	1.5	2	2	2	2	0.5	2	2	1.5	2	2	1	2	1	0	1	1
4	0	0	2	4		2	0	8	1	1	2	2	0	0	2		1.5	1.5	0	2	2	11	0	1.5	0.5	0.5	1.5	4		0.5	0.5	1.5	1	1	1	2	2	2	1.5	2	1.5	1.5	0	0	2	2	1.5	1	1
4	1.5	1	2	4		0	1.5	10	1	2	3	2	1	2	0		2	0.5	1	2	2	12.5	1.5	2	1	0.5	1	6		1.5	1.5	2	1	0.5	0.5	0	1	0.5	2	1.5	2	1	1	0	2	1	2	1	0
4	1.5	1	0	4		0	1	7.5	0.5	1	1.5	1.5	1	2	2		1.5	0.5	1	2	2	13.5	0.5	1.5	1.5	1.5	0.5	5.5		1.5	1.5	1.5	0.5	2	1	2	0.5	0	1.5	2	2	2	1	1	2	1	1.5	1	1
4	2	1.5	2	4		0	1	10.5	2	1	3	2	2	2	2		0	1.5	1	2	2	14.5	1.5	2	2	0	0	5.5		2	2	2	0	2	2	2	2	1.5	2	2	0.5	2	0	1	2	1	2	1	1
4	2	1.5	2	4		0	2	11.5	1.5	1.5	3	1.5	1.5	0	2		1	1	1	2	2	12	1.5	0	1.5	0.5	2	5.5		1.5	1.5	2	0.5	1.5	2	1.5	1.5	1	1.5	0	1.5	0	1	0	2	1	0.5	1	1
4	1	2	2	4		0	0	9	1	2	3	2	2	0	0		2	2	2	2	2	14	1.5	2	2	2	2	9.5		2	2	2	1	2	2	0.5	0.5	0	1.5	0	1.5	1.5	0	0	2	1	0.5	1	1
4	1.5	1.5	0	2		0	2	7	2	2	4	2	2	0	2		1.5	1	2	2	2	14.5	1.5	2	2	2	0	7.5		2	2	1.5	1	2	2	2	1.5	2	0	0	1.5	1.5	0.5	0	2	2	1.5	1	1
4	2	2	2	4		0	1.5	11.5	1.5	1.5	3	2	2	2	2		2	2	2	2	2	18	1.5	1.5	0.5	1	0.5	5		2	2	2	1.5	2	2	2	1.5	0	1.5	2	2	2	2	1	2	2	1	1	1
4	1.5	1.5	2	4		0	1.5	10.5	2	2	4	2	1.5	2	2		1	1	1	2	2	14.5	2	2	0	0	1	5		2	2	2	2	0.5	1.5	0	1.5	0	1.5	2	2	1.5	0	0	0	0	2	1	1
4	1	1	2	4		0	1.5	9.5	1.5	1	2.5	1.5	1.5	0	2		1.5	0.5	1	2	2	12	2	2	1.5	1	1.5	8		2	1.5	1.5	1	0	1	0.5	1	0.5	1.5	2	1.5	2	0.5	0	0	1	1	1	1
4	1.5	1.5	0	2		0	1.5	6.5	1.5	1	2.5	1.5	0.5	0	0		0.5	1.5	1.5	2	2	9.5	0.5	1	1.5	1.5	1	5.5		1.5	1.5	1.5	0.5	0.5	2	1	2	0.5	2	2	1	1.5	0.5	0	2	0	1	1	0
4	1	1	2	4		0	1	9	1	1.5	2.5	1.5	1	2	0		1	1	1	0	2	9.5	1	1.5	0.5	0.5	0.5	4		1.5	1.5	1.5	1.5	2	2	2	0.5	1	0.5	2	0.5	0.5	1	0	2	0	1.5	1	1
4	1.5	2	0	4		0	1.5	9	2	2	4	2	2	2	2		1.5	2	2	2	0	15.5	2	2	1.5	1.5	0.5	7.5		2	2	2	1.5	1	2	0.5	0.5	0.5	1	2	2	2	0	1	0	2	1.5	1	1
4	1	1	2	4		2	1	11	0.5	2	2.5	1.5	1	2	2		1.5	1.5	0.5	2	2	14	1	2	1	0.5	1.5	6		1.5	1.5	1.5	1	2	2	1	2	0.5	1	1	1.5	2	1	0	0	1	0.5	1	1
4	1.5	1	2	4		0	1	9.5	1	2	3	1	0.5	0	2		1.5	0.5	1	2	2	10.5	1	1.5	1.5	2	1	7		1.5	2	1	1	0.5	2	1	1.5	0.5	2	2	1.5	2	2	0	2	0	1.5	1	1
4	0	0	2	4		2	0	8	0	0	0	2	0	2	2		2	0	0	2	2	12	0.5	0	1	0	2	3.5		2	2	2	1.5	0.5	0.5	0.5	0.5	0.5	1.5	0.5	1.5	1.5	2	1	2	1	0	1	1
4	1	0.5	2	4		0	0.5	8	0	1.5	1.5	1.5	1	2	0		1	1	0.5	2	0	9	0.5	1	1	0.5	1	4		2	2	1.5	1	1	1	0	1	0	2	2	2	2	1.5	0	2	0	0.5	0	0
4	1	1	2	2		0	2	8	0	1	1	1.5	1.5	2	2		2	0.5	0.5	2	2	14	1	2	1	1.5	1	6.5		2	1.5	1.5	1	0.5	2	0	0	0	2	2	2	2	1	0	2	0	0.5	1	1
4	1.5	1	2	4		0	1	9.5	1	0	1	1.5	0.5	2	0		0	1.5	0.5	2	2	10	0.5	1.5	1	0.5	0.5	4		1	1	1.5	1	0.5	0.5	0.5	2	0.5	1.5	2	1	0.5	0	0	2	0	0	0	0
4	1	0	2	4		0	1	8	1	1.5	2.5	1.5	1.5	2	2		1.5	1	0	2	2	13.5	1	1.5	0.5	0.5	2	5.5		1.5	1.5	1.5	1	0.5	2	0.5	2	0	1	2	0.5	0.5	0.5	0	0	0	2	1	1
4	1	0.5	2	4		0	2	9.5	0.5	1	1.5	2	0.5	2	2		0.5	2	0.5	2	2	13.5	1	2	2	1.5	2	8.5		0.5	0.5	1.5	0	1	2	1.5	2	1.5	2	2	0.5	2	0	0	0	0	1.5	1	1
4	1.5	2	2	2		0	1.5	9	1.5	1.5	3	2	1.5	2	2		2	0.5	0	2	2	14	2	2	1	2	1	8		2	2	2	1	1	2	0.5	2	1.5	1.5	2	2	1.5	1.5	1	0	1	0.5	1	1
4	2	1.5	2	4		0	1	10.5	2	2	4	1.5	2	2	2		0.5	2	1.5	2	0	13.5	1	2	0.5	0.5	1.5	5.5		1.5	1.5	1.5	1	0.5	2	2	2	0.5	2	2	1.5	1.5	0.5	0	2	0	1.5	1	0
4	1.5	1.5	2	4		0	0.5	9.5	1	2	3	1.5	2	2	2		1.5	1	2	2	2	16	1.5	2	1.5	0.5	1.5	7		2	2	2	1.5	2	2	2	1	0.5	2	2	2	2	1.5	1	2	1	2	1	1
4	1	1	0	0		0	1	3	1.5	1.5	3	2	2	0	0		0	1	2	0	0	7	1	2	1.5	0	0	4.5		1.5	1.5	2	1.5	0	0.5	0.5	1.5	0	1	2	2	2	1	0	0	0	0	1	1
4	1	1	2	4		0	1	9	1.5	1.5	3	2	2	0	2		0	1	2	2	2	13	1	2	1.5	0	1	5.5		1.5	1.5	2	1.5	1	0.5	0.5	1.5	0	1	2	2	2	1	0	0	2	1	1	1
4	1.5	1.5	2	4		0	1.5	10.5	1	1.5	2.5	1.5	2	0	0		1.5	1	0.5	2	2	10.5	1	2	1.5	1.5	1	7		1.5	2	1.5	1	1	2	0	1	0	2	2	2	2	1	0	0	1	1.5	1	1
4	0.5	0.5	2	4		0	0.5	7.5	0	1	1	2	1.5	2	0		1	1	0.5	2	2	12	0.5	2	1.5	1	0.5	5.5		0.5	0.5	1.5	1	1	1.5	0	2	1.5	1.5	2	1.5	0.5	0	1	0	2	0.5	1	1
4	0.5	1.5	0	4		0	1.5	7.5	0	1	1	1.5	0.5	2	2		1.5	2	1	0	0	10.5	1	2	0	1.5	0	4.5		2	2	2	0	0.5	0	1.5	0	0	1.5	2	1.5	2	0	2	2	1	0	1	1
4	1	1	2	4		0	1.5	9.5	0.5	2	2.5	1.5	1	2	2		1	1	1	2	2	13.5	1	2	1	0.5	1.5	6		1.5	1.5	1.5	1	1.5	1.5	0.5	1	0.5	1	2	1	1.5	0.5	0	2	1	1	1	0
3	1	1	2	4		0	1	9	1	1	2	1.5	1	2	0		1	1	1	2	2	11.5	1	1	0.5	0.5	1.5	4.5		1.5	1	2	1.5	2	2	2	2	2	1	2	1.5	1.5	1	0	2	0	0	1	1
3	1	1	2	4		0	1	9	1	1	2	1.5	1	2	0		1	1	1	2	2	11.5	1	1	0.5	0.5	1.5	4.5		1.5	1	2	1.5	2	2	2	2	2	1	2	1.5	1	1	0	2	0	0	1	1
3	1	1	2	4		0	1	9	1	1	2	1.5	1	2	0		1	1	1	2	2	11.5	1	1	0.5	0.5	1.5	4.5		1.5	1	2	2	2	2	2	2	2	1	2	1.5	1.5	1	0	2	0	0	1	1
3	1	1	2	4		0	1	9	1	1	2	1.5	1	2	0		1	1	1	2	2	11.5	1	1	0.5	0.5	1.5	4.5		1.5	1	2	1.5	2	2	2	2	2	1	2	1.5	1.5	1	0	2	0	0	1	1
3	1	1	2	4		0	1	9	1	1	2	1.5	1	2	0		1	1	1	2	2	11.5	1	1	0.5	0.5	1.5	4.5		1.5	1	2	1.5	2	2	2	2	1	1.5	0.5	1.5	1.5	1	0	2	0	0	1	0
3	1	1	2	3		0	1	8	1	1	2	1.5	1	2	0		1	1	1	2	2	11.5	1	1	0.5	0.5	1.5	4.5		1.5	1.5	0	1.5	2	2	2	2	2	1	2	1.5	1.5	1	1	2	2	0	1	1
3	1	1	2	4		0	1	9	1	1	2	1.5	1	2	0		1	1	1	2	2	11.5	1	1	0.5	0.5	1.5	4.5		1.5	1.5	0	1.5	2	2	2	2	2	1	2	1.5	1.5	1	0	2	2	0	1	0
3	1	1	2	4		0	1	9	1	1	2	1.5	1	2	0		1	1	1	2	2	11.5	1	1	0.5	0.5	1.5	4.5		1.5	1	0	1.5	2	2	2	2	1	0	0	1.5	0	1	0	2	0	0	1	1
3	1	1	2	4		0	1	9	1	1	2	1.5	1	2	0		1	1	1	2	2	11.5	1	1	0.5	0.5	1.5	4.5		1.5	1	2	1.5	2	2	2	2	2	0	1	0	1.5	1	0	2	0	0	1	1
3	1	0	2	3		0	1	7	1	0	1	1.5	0	2	0		0	1	0	2	2	8.5	0	0	0.5	0.5	1.5	2.5		1.5	1	0	1.5	2	2	2	2	2	0	1	1.5	1.5	0	0	2	0	0	1	1
3	1	1	2	4		0	1	9	1	1	2	1.5	1	2	0		1	1	1	2	2	11.5	1	1	0.5	0.5	1.5	4.5		1.5	1	2	1.5	2	2	2	2	2	1	2	1.5	1.5	1	1	2	1	0	1	1
3	1	1	2	4		0	1	9	1	1	2	1.5	1	2	0		1	1	1	2	2	11.5	1	1	0.5	0.5	1.5	4.5		1.5	1	2	1.5	0	2	2	2	2	1	2	1.5	1.5	1	0	2	0	0	1	1
3	1	1	2	4		0	1	9	1	1	2	1.5	1	2	0		1	1	1	2	2	11.5	1	1	0.5	0.5	1.5	4.5		1.5	1.5	2	1.5	2	2	2	2	2	1	2	1.5	1	1	0	2	0	0	1	1
3	1	1	2	4		0	1	9	1	1	2	1	1	2	0		1	1	1	2	2	11	1	1	0	0	1	3		1.5	0.5	2	1.5	2	2	2	2	2	0	0.5	1.5	1.5	1	0	2	0	0	1	1
3	1	1	2	4		0	1	9	1	1	2	1.5	1	2	0		1	1	1	2	2	11.5	1	1	0.5	0.5	1.5	4.5		1.5	1	2	1.5	2	2	2	2	2	1	2	1.5	1.5	1	0	2	0	0	1	1
3	1	1	2	4		0	1	9	1	1	2	2	1	2	0		1	1	1	2	2	12	1	1	0	0	2	4		2	2	2	2	2	2	2	0	1	0	0	1.5	1.5	1	0	2	0	0	1	1
3	1	1	2	4		0	1	9	1	1	2	1.5	1	2	0		1	1	1	2	2	11.5	1	1	0.5	0.5	1.5	4.5		1.5	1	2	1.5	2	2	2	2	2	1	2	1.5	1.5	1	1	2	0	0	1	1
3	1	1	2	4		0	1	9	1	1	2	1.5	1	2	0		1	1	1	2	2	11.5	1	1	0.5	0.5	1.5	4.5		1.5	1	2	1.5	2	2	2	2	2	1	2	1.5	1.5	1	0	2	0	0	1	1
3	1	1	2	4		0	1	9	1	1	2	1.5	1	0	0		1	1	1	2	2	9.5	1	1	0.5	0.5	1.5	4.5		1.5	1	0	1.5	2	2	2	2	0	0	2	1.5	0	1	1	2	1	0	1	1
3	1	1	2	4		0	1	9	1	1	2	1.5	1	2	0		1	1	1	2	2	11.5	1	1	0.5	0.5	1.5	4.5		1.5	1	0	1.5	2	2	2	2	1	0	0.5	1.5	0	1	0	2	0	0	1	1
3	1	1	0	4		0	1	7	1	1	2	1.5	1	2	0		1	1	1	2	2	11.5	1	1	0	0.5	1.5	4		1.5	1	2	1.5	2	2	2	2	2	0	2	1.5	0.5	1	0	2	0	0	1	1
3	1	1	2	4		0	1	9	1	1	2	1.5	1	2	0		1	1	1	2	2	11.5	1	1	0.5	0.5	1.5	4.5		1.5	1	2	1.5	2	2	0	0	0	0	2	1.5	0.5	1	1	2	0	0	1	1
3	1	0	0	0		0	1	2	1	0.5	1.5	1.5	0	0	0		0	1	0	2	2	6.5	0	0	0.5	0.5	1.5	2.5		1.5	1.5	1.5	1.5	2	2	2	2	2	0	2	0	0	0	0	0	0	0	0	0
3	1	1	2	4		0	1	9	1	1	2	1.5	1	2	0		1	1	1	2	2	11.5	1	1	0.5	0.5	1.5	4.5		1.5	1	2	1.5	2	2	2	2	2	0	2	1.5	1.5	1	0	2	1	0	1	1
3	1	1	2	4		0	1	9	1	1	2	1.5	1	2	0		1	1	1	2	2	11.5	1	1	0.5	0.5	1.5	4.5		0	1	2	1.5	2	2	2	2	2	1	2	1.5	1.5	1	1	2	0	0	1	1
3	1	1	2	4		0	1	9	1	1	2	1.5	1	2	0		1	1	1	2	2	11.5	1	1	0.5	0.5	1.5	4.5		1.5	1	0	1.5	2	2	2	2	2	1	0	1.5	1.5	1	0	2	0	0	1	1
3	1	1	2	4		0	1	9	1	1	2	1.5	1	2	0		1	1	1	2	2	11.5	1	1	0.5	0.5	1.5	4.5		1.5	1	2	1.5	2	2	2	2	2	1	2	1.5	1.5	1	0	2	1	0	1	1
3	1	1	2	4		0	1	9	1	1	2	1.5	1	2	0		1	1	1	2	2	11.5	1	1	0.5	0.5	1.5	4.5		1.5	1	2	1.5	2	2	2	2	2	0.5	1	0	1.5	1	1	2	0	0	1	1
3	1	1	2	4		0	1	9	1	1	2	1.5	1	2	0		1	1	1	2	2	11.5	1	1	0.5	0.5	1.5	4.5		1.5	1	2	1.5	0	0	0	0	2	1	2	1.5	1	1	0	2	0	0	1	0
3	1	1	2	4		0	1	9	1	1	2	1.5	1	2	0		1	1	1	2	2	11.5	1	1	0.5	0.5	1.5	4.5		1.5	1.5	2	1.5	2	2	2	2	2	1	2	1.5	1.5	1	0	2	0	0	1	1
3	1	1	2	4		0	1	9	1	1	2	1.5	1	2	0		1	1	1	2	2	11.5	1	1	0.5	0.5	1.5	4.5		1.5	1	2	1.5	2	2	2	2	2	1	2	1.5	1.5	1	0	2	0	0	1	1
3	1	1	2	4		0	1	9	1	1	2	1.5	1	2	0		1	1	1	2	2	11.5	1	1	0.5	0.5	1.5	4.5		1.5	1	2	1.5	2	2	2	2	1	0	2	1.5	1.5	1	0	2	0	0	1	1
3	1	1	2	4		0	1	9	1	1	2	1.5	1	2	0		1	1	1	2	2	11.5	1	1	0.5	0.5	1.5	4.5		1.5	1	2	1.5	2	2	2	2	1	0	2	1.5	1.5	1	0	2	0	0	1	1
3	1	1	2	4		0	1	9	1	1	2	1.5	1	2	0		1	1	1	2	2	11.5	1	1	0.5	0.5	1.5	4.5		1.5	1	2	1.5	1	2	2	2	2	1	2	1.5	1.5	1	0	2	0	0	1	1
3	1	1	2	4		0	1	9	1	1	2	0	1	2	0		1	1	1	2	2	10	1	1	0.5	0.5	1.5	4.5		1.5	1	0	1.5	0	2	2	2	2	1	2	1.5	1.5	1	0	0	0	0	1	1
3	1	1	2	4		0	1	9	1	1	2	1.5	1	2	0		1	1	1	2	2	11.5	1	1	0.5	0.5	1.5	4.5		1.5	1	2	1.5	2	2	2	2	2	1	2	1.5	1.5	1	1	2	0	0	1	1
3	1	1	2	4		0	1	9	1	1	2	1.5	1	0	0		1	1	1	2	2	9.5	1	1	0.5	0.5	1.5	4.5		1.5	1	2	1.5	2	2	2	2	1	1	2	0	0	1	0	2	0	0	1	1
3	1	1	2	4		0	1	9	1	1	2	1.5	1	2	0		1	1	1	2	2	11.5	1	1	0.5	0.5	1.5	4.5		1.5	1	2	1.5	2	2	2	2	1	0	2	1.5	1.5	1	1	2	0	0	1	1
3	1	1	2	4		0	1	9	1	1	2	1.5	1	2	0		1	1	1	2	2	11.5	1	1	0.5	0.5	1.5	4.5		1.5	1	0	1.5	2	2	2	2	2	1	2	2	1.5	1	1	2	0	0	1	0
3	1	1	2	4		0	1	9	1	1	2	1.5	1	2	0		1	1	1	2	2	11.5	1	1	0.5	0.5	1.5	4.5		1.5	1	2	1.5	2	2	2	2	2	1	0	1.5	1.5	1	0	2	0	0	1	1
3	1	0	2	4		0	1	8	1	0.5	1.5	1.5	0	2	0		0	1	0	2	2	8.5	0.5	1	0.5	0.5	1.5	4		1.5	1	2	1.5	2	2	2	2	2	1	0	1.5	1.5	0	0	2	0	0	1	1
3	1	1	0	2		0	1	5	1	1	2	1.5	1	2	0		1	1	1	2	2	11.5	1	1	0.5	0.5	1.5	4.5		1.5	1	1.5	2	2	2	2	2	2	1	2	1.5	1.5	1	1	2	1	0	1	0
3	1	1	2	4		0	1	9	1	1	2	1.5	1	2	0		1	1	1	2	2	11.5	1	1	0.5	0.5	1.5	4.5		1.5	1	2	1.5	2	2	2	2	2	1	2	1.5	1.5	1	1	2	2	0	1	0
3	1.5	1.5	0	4		0	1	8	0.5	1.5	2	1.5	1.5	2	2		1.5	0.5	2	2	2	15	1	1.5	1.5	0.5	1.5	6		2	2	1.5	2	0.5	1.5	1	1	0.5	1	2	1	1.5	2	0	0	1	1.5	1	0
3	0.5	1	0	4		0	0.5	6	1.5	1.5	3	1.5	1.5	2	0		1.5	1	1	0	0	8.5	1	2	0.5	1	1	5.5		1	1	1.5	1	0	0.5	0	0.5	0	1	0	2	1.5	1	0	0	0	2	1	1
3	1.5	1.5	2	4		0	2	11	0	0	0	0.5	1.5	0	0		1.5	0.5	1	2	2	9	0.5	2	1	1	0.5	5		1.5	2	1.5	1	0	1.5	0	0	1.5	0.5	0.5	1	2	2	0	0	2	1.5	1	1
3	1	2	0	2		0	2	7	1.5	1	2.5	0.5	0	0	2		1	0	1	2	2	8.5	1.5	2	1	0.5	1	6		1	0.5	1.5	1.5	2	0	1.5	0	2	0	2	0.5	1.5	0	0	0	2	1	1	1
3	1	1.5	0	4		0	1.5	8	0	1	1	2	0.5	0	2		1.5	1	1	0	0	8	0.5	2	2	1.5	1	7		2	2	2	1	0.5	1	0.5	0	0.5	2	2	2	1.5	0.5	0	2	2	1	1	1
3	1.5	1	0	2		0	1	5.5	0.5	2	2.5	0.5	1.5	2	0		1.5	0.5	1	2	2	11	1	1	1	1.5	1	5.5		0.5	1	1.5	1	0.5	0.5	0.5	0.5	0.5	2	0.5	2	1.5	0.5	0	0	1	2	0	0
3	1	0.5	2	2		0	2	7.5	0	1	1	1	0	2	0		2	1.5	0.5	2	2	11	0.5	2	0.5	0.5	1	4.5		2	2	1	0	1	0	1	0	0	2	2	2	2	0	0	0	0	0.5	1	1
3	1.5	1.5	0	2		0	1	6	0.5	1.5	2	0.5	1.5	2	0		2	1.5	1	2	0	10.5	2	2	1	0.5	1	6.5		2	2	2	1	0.5	0.5	0	0	0	1	2	2	2	0	0	0	1	2	0	0
3	0.5	2	0	4		0	0	6.5	1	0	1	2	0	2	0		2	2	0	0	0	8	1.5	1.5	0	0	0	3		2	2	0	1	0.5	2	1	2	1.5	1	2	1	0.5	1	0	2	2	0.5	0	0
3	1	1	0	4		0	2	8	0.5	1.5	2	1.5	1	2	2		1.5	1.5	1	2	2	14.5	1.5	1	0	0	0.5	3		1.5	1	1.5	1.5	1	0	0	0	0	0	0	0	0	1.5	0	0	1	1	1	1
3	1.5	0.5	0	4		0	1	7	0	1.5	1.5	0.5	0	2	0		2	0	1	2	0	7.5	1.5	1	1	0.5	1	5		2	2	2	1.5	0.5	0.5	1	0	0.5	2	2	1	1.5	0	0	2	0	2	0	0
3	2	2	2	4		0	2	12	1	1.5	2.5	2	1.5	0	2		0	0	1	2	0	8.5	1	2	0	0	0	3		2	0	0	2	2	2	0.5	1.5	1	0	2	1	0.5	1.5	0	0	0	0.5	1	1
3	1	1.5	0	2		0	2	6.5	1	1.5	2.5	1	0.5	2	0		2	1.5	2	2	0	11	1.5	1.5	1.5	1.5	0	6		1.5	1.5	1.5	0.5	0	1.5	0	0.5	0	0.5	2	2	2	2	0	2	1	2	1	1
3	1	1.5	2	4		0	2	10.5	0.5	0	0.5	1.5	1	2	0		2	1.5	0	2	2	12	2	2	1	1	1.5	7.5		1.5	1	1.5	0.5	1	2	1.5	2	0	0	0.5	2	1.5	1	0	0	0	0	0	1
3	1	1.5	0	4		0	2	8.5	0	1.5	1.5	0	0	0	2		1.5	1	1	2	2	9.5	2	2	1.5	1.5	0.5	7.5		1.5	1.5	2	0.5	0.5	0.5	1	0.5	0	2	2	2	2	0.5	0	2	1	1.5	1	1
3	1	1.5	0	2		0	2	6.5	2	1.5	3.5	1	0	0	2		1.5	1	1	2	2	10.5	2	2	0.5	0	0.5	5		2	1.5	1	0	0.5	2	0	1.5	0.5	1.5	2	1	1	1	0	0	1	1.5	1	1
3	1	1	0	2		0	2	6	0.5	1.5	2	1.5	0.5	0	0		2	1	1	2	2	10	2	2	2	0.5	1.5	8		2	2	2	0.5	0.5	2	0	2	0.5	1	2	2	2	0.5	0	2	2	2	1	1
3	0.5	1	0	4		0	1.5	7	0.5	0	0.5	0.5	0.5	2	2		1	2	0.5	2	2	12.5	1	0	1	0.5	1.5	4		2	1	1.5	0.5	1	0	0	0	0	2	0	2	2	0.5	0	2	0	0	1	1
3	0	0	0	4		0	2	6	2	2	4	2	0	0	0		2	0	0	0	2	6	2	2	0	2	2	8		2	2	2	0	0	2	0	2	2	0	2	0	2	2	0	0	1	2	1	1
3	0	0	0	2		0	0	2	0	0	0	0	0	0	0		2	0	0	0	0	2	0	0	0	0	2	2		2	2	0	2	0	0	0	0	0	0	0	2	2	2	0	0	2	1	0	0
3	1	1.5	2	4		0	1	9.5	2	1	3	1.5	1	0	0		1	1.5	2	0	0	7	1	2	1	2	0.5	6.5		0	0.5	2	1	0.5	1.5	0.5	0.5	1	2	0.5	2	1.5	1	0	0	0	1.5	1	1
3	1	1	2	2		0	1	7	2	1	3	0.5	1	0	0		1	1.5	2	0	0	6	1	2	2	1	0	6		0	0.5	2	0	0.5	1.5	0.5	1	0.5	1	2	0.5	1	1	0	0	0	0	1	1
3	1.5	2	2	4		0	1.5	11	1	1.5	2.5	0.5	2	0	2		1.5	1	2	2	0	11	1.5	0.5	1.5	1.5	0	5		1.5	1.5	1.5	1.5	0.5	2	0.5	2	0.5	2	2	1.5	1	1.5	0	0	1	2	1	1
3	1	1.5	2	4		0	1	9.5	0	2	2	2	0	2	2		2	0.5	0.5	2	2	13	1.5	2	1	1	1.5	7		2	2	2	2	2	0.5	1.5	1	0.5	2	2	2	2	0.5	0	0	0	2	1	1
3	0.5	0	2	4		0	0	6.5	1	0	1	2	0.5	0	0		2	1	0.5	2	0	8	0	2	0	0	1.5	3.5		2	0	2	1	0	0.5	0	0	0	1.5	1.5	2	0.5	2	0	2	1	1.5	1	1
3	1	1	2	4		0	2	10	1.5	2	3.5	1.5	1	2	0		2	1.5	0.5	2	2	12.5	1.5	2	1.5	2	1	8		2	2	2	1.5	0.5	1	0	1.5	0.5	1.5	2	1.5	2	1	0	2	1	1.5	1	1
3	2	0	0	2		0	1.5	5.5	0	2	2	2	2	2	0		2	1	0.5	0	0	9.5	2	2	2	0	2	8		2	2	2	1	2	2	0.5	2	1.5	2	2	2	2	1	0	2	1	2	0	1
3	1	0	0	4		0	1	6	0	1.5	1.5	1.5	1.5	0	0		2	1.5	1	2	0	9.5	1	2	0.5	0	2	5.5		1.5	1	2	0.5	0.5	0	0	1.5	0.5	1	2	0.5	2	1.5	0	0	0	1	1	1
3	1	1.5	0	2		2	1.5	8	0	2	2	2	0	2	0		2	0.5	0.5	0	0	7	1.5	2	1.5	2	1.5	8.5		2	2	2	0	1.5	2	1	1	2	2	0	0	0.5	0.5	1	0	0	0	1	1
3	1.5	1.5	0	2		0	2	7	1	2	3	0.5	2	0	0		0	2	1.5	0	0	6	1.5	2	1.5	1.5	2	8.5		1.5	1.5	1.5	0	2	2	0.5	2	1	2	2	2	1	1	0	0	1	1.5	0	1
3	1.5	2	2	2		0	1.5	9	1	2	3	0	0.5	0	0		1	0.5	1	2	0	5	2	0.5	0	1	0	3.5		0	2	2	0	0.5	2	0	1	0	0	2	2	2	2	0	0	1	0.5	1	1
3	1	1	0	4		0	0.5	6.5	0	2	2	0	1	0	2		2	2	0.5	0	0	7.5	2	0	2	2	0.5	6.5		2	0	2	1.5	1	2	1.5	0.5	1	0.5	2	0	1.5	1	0	0	1	0.5	1	1
3	1.5	1.5	0	4		0	1	8	2	1.5	3.5	0.5	2	0	0		1	1	1	2	2	9.5	1.5	2	1.5	1.5	0.5	7		1.5	1	1.5	1	2	2	2	2	0	1.5	2	2	1.5	0	0	0	1	1.5	1	1
3	1	1	0	2		0	0	4	0	2	2	2	1	0	2		2	1.5	1	2	2	13.5	2	2	1	1	2	8		1	0.5	2	0.5	0.5	0	1	2	0	0.5	2	0.5	0.5	2	0	2	0	0	1	1
3	1.5	1.5	0	4		0	2	9	2	1.5	3.5	0	1	0	0		1	1.5	1	0	0	4.5	2	2	1.5	1	0	6.5		2	0.5	2	1.5	1	1.5	0.5	1	0.5	1	2	1	1	2	0	0	0	0	0	0
3	0.5	0	0	4		0	2	6.5	0	1.5	1.5	0	0.5	0	0		1.5	1	0	2	2	7	0	2	1.5	2	0	5.5		2	0.5	2	2	0.5	0.5	0	0	0.5	0	2	0.5	2	2	0	0	2	0	1	0
3	1	0.5	0	4		0	1.5	7	0.5	1	1.5	2	0.5	2	2		1.5	1.5	0	0	0	9.5	1.5	1.5	2	1.5	1	7.5		2	1.5	2	1	2	0.5	0	0.5	1	1.5	2	0.5	2	2	0	0	1	1	1	1
3	0	1	0	4		0	2	7	2	1.5	3.5	2	2	0	2		0	2	1.5	0	2	11.5	2	2	0	0	0	4		0	2	0	0	0.5	2	2	2	0	0	2	0	1	2	0	2	1	0.5	1	1
3	1.5	2	0	2		0	1.5	7	1	2	3	2	0.5	2	2		1	0.5	1	2	2	13	2	2	1.5	1	0	6.5		0	2	2	1	0.5	2	0	1	0	1.5	2	2	2	1.5	0	2	0	0.5	1	1
3	1	0.5	0	2		0	0.5	4	0	1	1	1.5	1	2	0		1.5	0.5	0.5	2	2	11	1	1.5	0.5	1.5	0.5	5		1.5	1	1.5	2	0	0.5	0	0.5	0	2	2	1.5	2	1	0	0	1	1.5	1	1
3	1	1	0	2		0	0	4	0.5	0.5	1	2	0	2	2		1.5	1.5	1	2	2	14	2	0	0	0.5	0	2.5		1	0.5	1.5	2	0	0	2	0	2	1.5	0	1	2	0.5	0	0	0	0	1	1
3	1	1	2	2		0	1	7	0	1	1	2	1.5	0	2		1	0.5	1.5	2	0	10.5	1	1.5	1	1	2	6.5		1.5	2	2	1	0.5	1	0	2	0.5	0	0.5	0.5	1	0	0	0	2	1.5	1	1
3	1	0	2	2		0	1.5	6.5	0.5	0.5	1	2	0.5	0	0		2	0.5	1	2	2	10	1	2	2	1	1	7		1	0.5	1.5	2	0	1	0	0	0	1.5	0	1.5	2	2	0	0	0	0.5	1	1
3	1	1	2	4		0	0	8	1	0	1	2	0.5	0	2		0.5	1	2	2	0	10	1.5	0.5	0.5	1.5	2	6		1.5	1.5	2	1.5	0.5	1	0	0	0	1.5	2	2	2	0.5	0	0	0	1	1	1
3	1	1.5	2	4		0	1.5	10	2	1.5	3.5	0.5	1.5	0	2		1	1	1	2	2	11	1	1	1.5	2	0	5.5		1.5	1.5	1.5	0	0.5	1	0	0.5	2	0	2	0	2	1	0	0	1	2	1	1
3	1	0	2	4		0	0.5	7.5	0.5	1.5	2	0.5	1	0	0		1.5	1	0.5	2	2	8.5	0.5	1.5	2	0.5	1	5.5		1	0	1.5	1	0.5	1	0	0.5	1	0.5	2	1	1.5	0.5	0	0	1	0	1	1
3	1	0	0	2		0	0	3	0	1	1	1	0.5	0	0		1.5	1	0	0	2	6	0.5	1.5	1.5	1.5	1.5	6.5		1	1	2	1.5	0	0	0	0	0	2	2	2	2	0.5	0	0	0	0.5	1	1
3	0.5	0	0	2		2	0	4.5	1	0	1	0.5	1.5	0	0		0.5	1.5	1	0	0	5	1	2	1	2	1.5	7.5		1.5	0	2	1.5	0	1	0	0.5	1.5	2	1	1.5	0.5	1.5	2	0	1	0.5	1	1
3	1	0	2	4		0	1.5	8.5	0	2	2	1	0	0	2		2	0	0	2	2	9	1	1.5	1.5	1.5	2	7.5		2	2	2	1	0	0.5	0	1	0	2	2	0.5	1.5	0.5	0	0	0	1	1	1
3	1	1	2	2		0	1	7	0	2	2	0.5	0	0	0		1.5	0.5	0.5	2	0	5	0.5	2	0.5	0	1.5	4.5		2	1.5	1.5	1	2	2	0.5	2	0	1	2	0.5	1	2	2	0	1	0	1	1
3	0.5	1	0	4		0	0	5.5	0.5	1	1.5	0	1.5	2	2		2	1.5	0	2	2	13	2	2	1	0	2	7		2	0	0	1	0.5	1.5	0.5	2	0	1.5	2	1	2	0	0	0	2	2	1	0
3	1	1.5	2	1		0	2	7.5	1	0.5	1.5	0.5	0	2	0		2	1	0.5	0	0	6	2	1.5	0.5	0	0	4		1	0.5	0.5	0.5	0.5	1.5	1	2	0	2	2	0.5	0.5	2	0	0	2	0	0	0
3	1.5	0.5	0	2		0	0.5	4.5	1	1	2	0.5	0.5	2	0		1.5	0	0	2	0	6.5	1.5	1.5	1	2	1.5	7.5		1	1.5	2	1.5	0	0.5	0	0	0	1	1.5	1.5	1.5	1.5	0	0	0	1.5	0	1
3	1.5	1	0	2		0	1	5.5	0.5	1	1.5	1.5	0.5	2	0		2	0.5	1.5	0	0	8	2	2	1.5	1	1	7.5		2	0.5	1.5	2	0.5	2	0	0.5	1	0.5	2	2	1.5	0.5	0	0	1	2	1	0
3	1	1	0	2		0	1	5	0.5	2	2.5	0.5	1	0	0		1.5	0.5	1	2	2	8.5	1	2	1.5	1.5	0.5	6.5		2	2	1.5	1	0.5	0.5	0	0.5	1	2	2	1.5	1.5	1	0	0	2	2	1	1
3	1	2	0	1		0	1	5	1.5	0.5	2	0	2	0	0		0	0.5	2	2	2	8.5	2	2	1.5	0.5	2	8		2	2	0	2	0	2	0	2	0.5	1.5	0	2	2	1	0	0	2	1	1	1
3	1	2	2	1		0	1	7	1.5	2	3.5	2	2	2	0		2	0	2	2	2	14	2	2	0.5	0	2	6.5		2	2	2	1	1	2	0.5	2	0	2	2	1.5	2	1.5	0	0	0	1.5	1	1
3	1	1.5	2	1		0	1	6.5	0	1	1	1.5	1.5	2	0		1.5	0.5	1.5	2	0	10.5	2	2	1	1	0.5	6.5		2	2	1.5	1	0.5	1	0.5	1.5	0.5	0	2	1.5	2	1.5	0	2	0	1.5	1	1
3	1	1	0	4		0	1.5	7.5	1	1.5	2.5	1	0.5	0	0		1.5	0.5	1.5	2	0	7	1.5	1.5	1.5	2	1.5	8		1.5	1.5	1	1.5	0	0.5	0	0	0.5	2	0	2	2	1	0	0	2	0	1	1
3	1	2	2	4		0	1	10	1.5	1	2.5	2	1	2	0		2	0	1.5	2	2	12.5	1	2	1	2	2	8		2	2	2	2	1	1.5	0.5	2	1	2	2	1.5	2	0.5	0	0	1	2	1	1
3	1	2	0	2		0	1.5	6.5	0.5	1.5	2	1.5	0	2	0		0.5	0.5	1.5	2	2	10	1	2	1	1	0	5		1.5	1.5	1.5	0.5	0	2	0	0	0	0	2	1.5	2	1	0	2	1	1.5	1	1
3	1	2	0	2		0	1.5	6.5	1	2	3	0.5	1	2	0		2	1	1	2	0	9.5	1	2	1	0.5	1	5.5		1.5	1	2	1	0.5	1.5	0.5	0.5	0.5	2	1	2	1.5	1	0	0	2	2	1	1
3	1	0.5	2	4		0	1.5	9	0.5	1	1.5	2	0.5	0	2		2	0.5	0.5	2	0	9.5	2	0	0	1	1.5	4.5		2	1.5	2	1.5	0.5	0	0	0	0	1.5	2	1.5	2	0	0	0	2	2	1	0
3	1	2	0	4		0	1	8	2	1	3	1	1.5	2	0		0	0.5	1	2	0	8	2	2	2	1	1	8		0.5	1	0	0.5	0.5	0.5	0	0	0	1.5	2	1.5	2	1.5	0	2	0	1.5	0	1
3	1	1.5	0	4		0	1.5	8	0	1.5	1.5	2	1	0	0		2	0	1	2	2	10	1.5	2	2	1	0.5	7		2	2	1.5	1	0	2	0.5	1	0.5	1	0	1.5	0	1	0	0	1	2	1	1
3	1	1.5	2	4		0	1	9.5	1	1.5	2.5	2	1.5	0	2		1	0.5	0	0	0	7	1.5	1.5	1	1.5	0.5	6		1.5	1.5	1.5	0.5	0	2	0	1	0.5	0	1	0	1.5	1	1	0	1	1	0	0
3	1	0.5	2	4		0	0.5	8	0.5	1	1.5	0.5	0.5	0	0		1	1	0.5	0	0	3.5	1	2	1	1	2	7		1.5	1	1.5	2	0	0.5	0	1	0	0.5	0.5	1	1	1.5	0	0	1	1	1	0
3	1	1	0	4		0	1	7	1	1	2	0.5	1.5	0	0		1.5	1	0.5	2	0	7	1.5	1.5	1.5	1.5	0.5	6.5		1.5	1.5	1	1.5	0.5	1	1.5	0.5	0.5	1.5	2	1.5	1.5	1	0	0	1	1.5	1	0
3	1	1	0	4		0	1	7	0.5	1	1.5	1	1.5	2	2		1.5	0.5	1	2	2	13.5	1.5	1.5	1.5	1	1	6.5		2	2	1.5	1	1	2	0.5	1	0.5	1.5	2	2	2	1.5	0	0	0	0.5	1	1
3	0.5	1.5	2	4		0	1.5	9.5	0.5	1.5	2	2	1.5	2	2		1.5	1.5	0.5	2	2	15	0	1	1	0.5	0.5	3		1.5	1.5	1.5	1.5	0.5	2	0.5	0.5	0.5	2	2	1.5	1.5	1.5	0	0	2	0	1	1
3	1	2	0	2		0	2	7	0.5	2	2.5	1	2	2	0		1.5	0	1	2	2	11.5	1.5	2	1.5	1.5	1	7.5		1.5	1.5	2	0.5	0.5	1	0	0	0	1.5	2	2	1	0	0	2	1	1.5	1	1
3	0.5	1.5	0	4		0	1	7	0.5	1.5	2	0	0.5	2	0		1.5	1.5	1	2	2	10.5	1	2	1	1.5	1	6.5		1	1.5	2	2	2	0	0	0.5	0	2	2	1.5	2	0.5	2	0	1	2	1	0
3	1	2	2	4		0	1.5	10.5	0.5	2	2.5	0	2	0	2		2	1	1.5	2	2	12.5	2	2	2	1.5	1	8.5		2	0	1.5	1.5	1	2	1	0	1.5	1.5	2	2	2	0.5	0	0	1	1.5	1	1
3	1	2	2	2		0	1.5	8.5	2	2	4	2	2	2	0		2	1.5	2	0	0	11.5	1	2	2	2	0	7		2	1.5	2	2	0	2	2	1	0.5	1.5	2	1.5	2	1	0	0	2	2	0	1
3	1	0.5	0	4		0	1	6.5	0.5	1.5	2	1	0	0	2		1.5	0.5	0.5	2	2	9.5	0.5	1.5	1.5	1.5	1	6		1.5	0.5	1	1	0.5	1	0	1	0	0.5	0	0	1	0.5	0	0	0	0	1	1
3	1	1.5	2	4		0	1.5	10	1.5	1.5	3	0.5	1.5	2	2		2	0	1.5	2	2	13.5	1.5	2	1.5	2	0	7		2	1.5	1.5	1.5	1	2	0.5	1.5	0	1	2	1.5	1.5	0	0	0	1	0	1	1
3	1	0.5	2	2		0	0.5	6	1	1.5	2.5	1.5	0.5	2	2		1.5	0.5	1	2	2	13	1	1.5	1.5	1.5	1	6.5		1.5	1.5	0.5	1.5	0	0.5	0	0.5	0.5	2	1.5	2	1.5	1.5	0	0	0	0.5	1	0
3	1.5	1	2	2		0	2	8.5	0.5	1.5	2	0.5	1.5	2	2		2	1	1.5	2	2	14.5	1.5	1.5	1.5	1	0.5	6		2	2	2	1	0.5	0	0	1.5	0	2	2	2	1.5	0	0	0	1	1	1	1
3	1	2	2	4		0	2	11	2	0.5	2.5	1	1.5	0	2		0	1	2	2	2	11.5	1.5	2	1	1	0	5.5		1.5	1.5	1.5	0	0	0.5	0	0.5	0.5	2	2	1.5	2	1.5	0	0	1	1.5	1	1
3	1	1.5	2	2		0	1.5	8	0.5	1.5	2	0	0	2	0		0	0.5	0.5	2	2	7	1	1.5	0	0	0	2.5		0	0	0	0	0.5	1.5	0	1	0.5	0	2	1	1.5	1	0	2	1	2	1	1
3	1	1	2	4		0	0	8	2	0	2	0	1	0	0		2	0.5	1	0	0	4.5	2	2	1	1	1	7		1	0	1.5	1	0	1.5	2	2	2	1	2	0	0	2	0	0	2	0.5	1	0
3	1	2	2	2		0	1	8	2	2	4	2	2	0	0		2	0.5	1.5	2	2	12	0.5	1.5	2	2	0	6		2	0.5	0.5	2	0	2	0.5	2	1	1.5	2	1	1.5	1.5	0	0	0	2	1	1
3	1	2	0	2		0	1	6	1.5	1	2.5	1	1	2	0		2	0.5	1.5	2	2	12	1.5	2	1	0	0.5	5		2	1	1	1.5	2	1	1	2	0.5	1	0	2	2	1	0	0	0	2	1	1
3	1	1	2	4		0	2	10	0	2	2	1.5	2	0	0		2	0	1	2	2	10.5	2	2	1.5	1.5	0	7		1.5	1.5	1.5	1.5	2	2	1	2	0.5	1.5	2	1.5	1.5	0	1	2	2	0	1	1
4	1.5	1.5	0	4		2	1.5	10.5	2	2	4	1	1	2	0		0	1	1	2	2	10	1.5	1.5	1.5	0.5	1	6		0.5	0.5	1.5	1	0.5	0.5	0.5	1	1	1.5	2	1.5	1.5	0	0	2	1	2	1	1
4	1	2	2	4		0	1	10	2	1.5	3.5	2	1.5	0	0		1.5	1.5	1	2	0	9.5	1	1.5	0	0	1.5	4		1.5	1.5	1.5	2	1	0.5	0.5	2	0.5	1	0.5	2	2	1	0	0	1	1.5	1	1
4	1.5	1	0	2		0	1	5.5	1.5	1	2.5	1	1.5	2	2		0	1	1.5	0	0	9	1	1.5	1.5	0.5	1	5.5		1.5	1.5	1.5	1.5	0.5	1	0	0.5	1	1	1	1.5	1.5	1	0	2	0	1.5	1	1
4	1.5	1.5	0	4		0	1.5	8.5	1.5	1.5	3	1	1.5	2	0		1.5	0.5	1	0	0	7.5	1.5	1.5	0.5	1	0.5	5		1.5	1	1.5	1.5	0.5	2	1	2	0.5	0	0	1.5	0.5	0.5	0	2	0	2	1	1
4	1	1	2	4		0	0.5	8.5	1	2	3	2	0.5	0	2		1.5	1.5	1.5	0	2	11	1.5	1	1	1	1.5	6		1.5	1.5	1.5	0	1.5	0.5	1	1.5	2	2	0	2	1	1.5	1	0	0	0	1	1
4	1.5	1	2	4		0	2	10.5	1.5	2	3.5	1.5	2	0	2		2	1.5	1.5	2	2	14.5	2	2	1.5	2	0	7.5		2	1.5	2	1	2	1.5	0	0.5	0.5	2	2	0	1.5	1	0	2	1	1	1	1
4	0	1.5	0	4		2	1	8.5	1.5	1.5	3	0.5	2	2	2		1.5	0.5	0.5	2	2	13	1	0.5	1	0	1	3.5		2	1.5	1	1.5	1	0.5	0	0.5	1	0.5	1	0	0	2	0	2	2	0.5	1	1
4	2	1.5	0	2		0	1.5	7	1	2	3	1	1	0	0		1	1.5	1.5	0	0	6	2	0	1	0.5	1	4.5		1	1	1	1	1	2	0.5	2	1.5	1	2	0.5	0.5	1	0	0	2	1	1	1
4	1.5	0.5	2	4		0	1	9	0	0.5	0.5	2	1	2	0		1	1.5	0.5	2	2	12	0.5	2	0.5	1.5	0.5	5		2	2	1.5	1.5	1	2	0	0.5	0.5	2	2	2	2	1	0	2	0	2	1	1
4	2	1.5	2	4		2	1.5	13	2	2	4	2	1	2	2		1	0.5	1.5	2	2	14	1.5	2	2	2	1	8.5		2	1.5	2	1	0.5	1.5	0	0.5	0	2	2	2	2	1.5	0	0	2	2	1	1
4	1	1	0	4		0	1	7	1	1.5	2.5	1.5	1.5	2	2		2	2	0.5	2	0	13.5	1	1.5	1.5	1.5	0.5	6		1.5	1.5	1.5	1	1.5	0.5	0	2	0.5	2	2	2	2	1	0	0	1	1	1	1
4	1	1	0	2		2	1.5	7.5	0.5	1.5	2	1.5	2	2	2		1	2	0.5	2	2	15	2	2	0	0.5	0	4.5		2	1.5	2	1	0.5	2	0	1	0.5	1.5	2	1.5	2	0	0	0	2	1	1	1
4	1	1	0	3		0	1.5	6.5	0	1.5	1.5	1.5	0	0	2		0.5	1.5	0.5	2	2	10	2	2	0.5	0.5	0	5		1.5	1.5	1.5	1	0.5	2	1.5	0.5	0	1.5	2	0	2	0	0	2	1	0.5	1	1
4	0.5	0.5	2	4		2	1	10	0.5	1.5	2	0.5	1.5	2	2		1.5	1.5	0.5	2	2	13.5	1.5	1	0.5	1	0.5	4.5		1.5	1	1.5	1	0	2	2	1	0.5	1.5	2	2	2	0	1	0	0	1	1	1
4	1	1	0	2		2	1.5	7.5	0	1.5	1.5	2	2	0	2		0.5	1.5	0.5	2	2	12.5	2	2	0.5	0.5	0	5		2	1.5	2	1	0.5	2	0	2	0.5	1.5	2	1.5	1.5	0	0	2	2	0.5	1	1
4	1.5	1	0	2		0	1	5.5	0	1.5	1.5	0	0	0	0		2	0	0.5	0	0	2.5	1	2	0	0	0.5	3.5		2	2	1.5	2	0	1.5	0	0.5	0	1.5	0	1.5	1.5	0	0	0	0	0	0	0
4	1.5	2	0	2		0	1	6.5	1	1	2	0	1	2	0		0.5	2	1.5	0	0	7	1	2	0	2	0.5	5.5		2	2	2	2	2	2	1.5	1.5	0.5	1.5	2	0.5	2	0.5	0	0	0	0	1	1
4	1	1	2	4		2	1.5	11.5	1.5	1.5	3	1.5	1.5	2	2		1.5	1.5	0.5	2	2	14.5	1.5	1.5	0.5	1	1.5	6		1.5	1.5	1.5	1.5	2	2	2	2	2	1.5	2	2	2	1	1	2	1	1.5	1	1
4	1	1	2	4		0	1	9	1.5	1.5	3	1.5	1.5	2	2		1.5	1	1	2	2	14.5	1	2	1	0	2	6		2	2	2	1.5	1	2	0.5	2	1.5	2	2	1.5	2	0.5	0	2	0	0.5	1	1
4	1	2	0	4		0	0.5	7.5	0.5	2	2.5	1	1	0	0		2	0.5	1.5	2	0	8	1.5	1.5	1.5	0.5	0.5	5.5		1	2	2	0	0.5	1.5	1	0.5	0.5	1.5	1	1.5	1.5	0.5	0	0	0	1.5	0	0
4	1.5	0.5	0	4		0	0.5	6.5	1.5	1.5	3	1.5	0.5	2	2		2	0.5	2	0	0	10.5	1.5	1.5	0.5	1.5	0.5	5.5		1.5	2	1.5	0.5	0.5	1.5	2	0	0	2	2	1.5	2	1.5	0	0	2	2	1	1
4	1	0.5	0	4		0	1	6.5	1.5	1.5	3	1	0.5	2	0		1.5	1.5	0.5	0	0	7	1.5	1.5	1.5	0.5	1	6		0.5	0.5	1.5	1	0.5	0.5	0.5	1	1	1.5	2	1.5	1.5	1	0	2	0	1.5	1	1
4	1	1	2	4		0	1	9	0.5	1.5	2	1.5	1	2	2		0.5	1	1	2	2	13	0	1	1.5	0.5	0.5	3.5		1.5	1.5	1.5	1	0	1	0.5	1	0.5	1.5	2	1.5	2	0.5	0	0	1	0.5	1	0
4	1	1.5	0	4		2	0.5	9	1	2	3	0.5	0	2	2		0	0	1	2	2	9.5	2	1.5	2	2	0.5	8		2	1.5	1.5	0.5	1	0.5	1.5	0	0	1.5	2	1.5	1.5	0	0	0	2	1	1	1
4	2	2	2	4		0	2	12	2	2	4	0	1	0	0		0.5	2	1	0	0	4.5	1	2	2	2	0	7		2	1.5	1.5	0	1.5	0.5	2	0.5	2	0	0	2	0	1	1	2	0	1	1	1
4	0.5	0.5	2	4		0	0.5	7.5	0.5	1.5	2	1.5	0.5	2	2		1.5	0.5	0.5	2	2	12.5	1.5	1.5	0.5	0.5	1.5	5.5		1.5	1.5	1.5	0.5	2	2	0	1	1	1.5	2	1.5	0.5	0.5	0	0	0	0.5	1	1
4	1.5	1.5	2	4		0	1.5	10.5	1.5	1.5	3	1.5	1.5	2	2		1.5	0.5	1	2	2	14	1.5	1.5	0.5	0.5	1.5	5.5		1.5	1.5	1.5	1.5	0.5	2	1	2	0.5	0	2	1.5	0.5	0.5	0	2	2	1.5	1	1
4	1	1	0	4		0	0	6	0.5	1.5	2	1.5	1.5	0	0		1.5	1	1	2	2	10.5	1.5	1.5	1	0.5	1.5	6		1.5	1.5	1.5	1.5	0.5	2	0.5	2	0.5	2	2	1.5	2	0.5	0	0	0	0	0	0
4	1.5	1.5	0	4		0	1.5	8.5	1.5	1.5	3	1.5	1.5	2	2		1.5	0.5	1	2	2	14	1.5	1.5	0.5	0.5	1.5	5.5		1.5	1.5	1.5	1.5	0.5	2	1	2	0.5	0	0	1.5	0.5	0.5	0	2	2	1	1	1
4	1.5	1.5	0	4		0	1.5	8.5	1.5	1.5	3	1.5	1.5	2	2		1.5	0.5	1	2	2	14	1.5	1.5	0.5	0.5	1.5	5.5		1.5	1.5	1.5	1.5	0.5	2	1	2	0.5	0	0	1.5	0.5	0.5	0	2	2	1	1	1
4	1.5	1	2	4		0	0.5	9	0.5	1.5	2	1.5	1.5	2	2		1.5	0.5	1.5	2	2	14.5	1	1.5	0.5	0.5	1.5	5		1.5	1.5	1.5	0.5	2	2	2	1	1	1.5	2	1.5	0.5	0.5	0	0	0	0.5	1	1
4	1.5	1	2	1		0	2	7.5	1.5	2	3.5	1.5	2	0	2		2	1.5	1.5	2	0	12.5	2	2	1.5	2	0	7.5		2	1.5	2	1	2	1.5	0	0.5	0.5	2	2	0	1.5	1	0	2	1	1	1	0
4	2	1	2	4		2	1.5	12.5	0	1.5	1.5	2	1	0	2		1.5	0.5	0.5	2	2	11.5	1	1	1	1.5	0.5	5		1.5	1.5	1	1	0.5	0.5	1	0	0.5	2	0	1.5	2	0.5	0	0	0	0.5	1	1
4	1.5	1	0	0		2	2	6.5	0.5	0	0.5	1	1.5	2	2		1	0.5	0.5	2	2	12.5	2	2	1.5	1	0.5	7		2	2	1.5	1.5	0.5	1.5	1	1	2	0	0.5	0	1	1	0	0	1	0.5	1	1
4	1	0	0	3		0	1	5	0	0	0	2	0	2	2		1.5	0	0	0	2	9.5	0	0	0	0.5	2	2.5		1.5	1.5	1.5	2	1	0.5	0.5	0	0	2	0	2	2	0	0	0	0	1.5	1	1
4	1	1	2	4		2	1	11	1.5	2	3.5	1.5	2	0	2		1	0.5	1.5	2	2	12.5	1	1	1.5	1	0.5	5		2	1.5	2	1.5	2	1.5	1.5	2	1	2	2	2	2	1.5	0	0	1	0	1	1
4	1.5	2	0	4		2	1.5	11	2	2	4	2	2	2	2		0	0	1.5	2	2	13.5	0	0.5	1.5	1.5	0.5	4		1.5	1.5	2	1	0.5	0	0.5	0.5	0.5	0.5	2	0.5	1	2	2	0	1	1.5	1	1
4	1.5	2	2	2		2	2	11.5	2	2	4	1.5	2	2	2		1	1.5	1.5	2	2	15.5	1.5	2	0	1.5	0	5		1.5	1.5	2	2	1	2	0.5	2	0.5	1.5	2	1.5	2	0	0	0	1	1.5	1	1
4	0	0	0	4		0	1.5	5.5	0	0.5	0.5	2	1	2	0		0	1	0	2	0	8	1	0.5	0.5	1	0.5	3.5		1	2	2	1	0	0.5	0	0.5	0	1.5	1.5	0	0	1	1	0	1	1.5	1	1
4	2	2	0	4		2	1.5	11.5	2	2	4	2	2	2	2		2	0	1.5	2	2	15.5	2	1.5	1.5	1.5	0.5	7		1.5	1.5	2	0	0.5	0	0.5	0.5	0.5	0.5	0	1	1.5	1.5	2	0	1	1.5	1	1
4	1	1	2	4		0	1	9	1.5	1	2.5	1	1	2	2		1	1	1	2	2	13	1.5	1	1	0.5	1	5		1.5	0.5	1.5	1.5	0.5	0.5	0.5	0	1	2	0.5	2	2	0.5	1	0	1	0	1	1
4	1	0	0	4		0	2	7	0	0	0	2	1	2	2		1	0.5	0.5	0	2	11	1.5	2	1	1	0.5	6		1.5	1.5	1	1	1	0.5	0	0	1.5	0.5	2	1	1.5	0	0	0	0	1.5	1	1
4	1	1	2	4		2	2	12	0	1.5	1.5	2	0.5	2	2		0.5	0.5	1	2	2	12.5	1.5	2	1.5	1.5	0	6.5		1.5	1	1.5	1	0.5	2	0.5	1	1.5	2	2	0.5	2	1	0	0	2	2	1	1
4	1.5	1	0	2		0	1	5.5	1	1.5	2.5	1	1	0	2		1	1.5	1	2	2	11.5	1	1.5	1.5	2	1	7		1.5	1	1.5	1	0.5	1.5	0.5	0.5	1	2	2	2	2	0.5	0	0	0	1.5	0	0
4	1.5	1	2	4		2	1	11.5	1.5	1.5	3	1.5	1.5	2	2		1.5	1.5	0.5	2	2	14.5	1	1.5	1.5	1.5	0.5	6		1.5	1.5	1.5	0.5	1	1.5	0.5	1	1.5	1.5	2	2	2	0.5	0	0	2	1	1	1
4	1.5	1	2	4		2	0.5	11	0.5	1.5	2	2	0.5	2	2		0.5	0.5	1	2	2	12.5	1.5	2	1.5	1.5	0	6.5		1.5	1	1.5	1	0.5	2	0.5	1	1.5	2	2	0.5	2	1	0	0	2	2	1	1
4	1.5	2	0	4		0	2	9.5	2	1	3	2	1.5	0	0		1	0.5	1.5	0	0	6.5	2	2	1.5	0	0.5	6		1.5	1.5	2	2	1	1.5	0.5	0.5	0.5	1.5	2	1	1.5	1	0	0	0	0	0	0
4	2	0	2	2		0	1.5	7.5	0.5	1	1.5	0	2	2	0		2	1	0.5	0	0	7.5	0.5	2	1	1.5	1	6		1.5	1.5	1	0.5	0	2	0	2	0	1.5	1.5	1	1.5	1.5	0	2	0	1	1	1
4	2	2	2	4		0	1	11	1	2	3	0.5	1	2	2		0.5	1.5	1	2	2	12.5	2	1.5	1.5	1.5	0.5	7		2	1	2	1	0	2	0	0	0	2	2	1.5	2	1	1	0	1	0	1	1
4	0	0	0	1		0	1.5	2.5	1	0	1	2	0	0	0		1.5	0	0	2	0	5.5	1	2	0.5	1	0.5	5		2	1.5	2	0	1.5	2	0	2	0	2	2	2	2	2	0	2	2	1.5	1	0
4	1.5	1	2	4		0	2	10.5	1.5	1.5	3	2	1.5	2	2		1.5	0.5	0.5	2	2	14	1	2	0.5	0	1.5	5		2	2	1.5	1.5	0.5	2	1.5	0.5	0	1.5	2	1.5	1	0.5	0	2	1	1.5	1	1
4	2	0	0	4		0	1	7	0	1	1	1	1.5	0	0		1	0.5	2	0	0	6	1.5	0.5	1.5	0	2	5.5		1.5	1	1.5	2	0	0.5	1	0.5	1.5	0	0.5	1	1	0	0	0	1	1	1	1
4	1	1	0	1		0	0	3	0	1.5	1.5	0.5	2	2	2		1	0.5	1.5	2	0	11.5	1	1.5	1.5	1	0.5	5.5		1	1	1.5	2	0.5	0.5	0.5	0.5	0.5	1.5	2	2	2	0.5	0	0	0	2	1	1
4	0	1.5	0	2		0	1.5	5	1.5	0.5	2	0.5	2	2	0		1.5	0.5	1.5	2	2	12	2	1.5	2	1	0.5	7		1	1.5	1.5	0	0.5	0.5	1	0.5	1.5	1.5	0.5	2	1.5	1	0	2	0	2	1	0
4	2	2	2	4		0	2	12	0	2	2	1.5	2	0	2		0	0.5	2	2	0	10	2	2	1.5	2	1	8.5		1.5	1	1.5	1	0	0.5	1	0	0	1.5	1.5	1	1	0	0	0	0	0.5	1	1
4	2	0	2	4		0	2	10	0	2	2	0.5	2	0	2		0	0.5	1.5	2	0	8.5	2	2	2	1.5	0	7.5		1.5	1.5	2	1.5	2	0	0.5	1	1	0	2	1.5	2	0	0	0	0	0	1	1
4	1.5	0	0	1		2	1	5.5	0	0.5	0.5	1	1.5	0	0		0.5	1	1	0	0	5	1	1	2	1.5	0	5.5		2	1.5	1	0	0.5	1	0.5	1	1	1	1	0	0.5	0	1	2	1	0.5	1	1
4	1.5	1.5	2	1		0	0.5	6.5	1	2	3	0.5	1	0	2		1.5	1	1.5	2	2	11.5	1.5	1.5	0	2	0	5		1	1.5	1.5	1	0.5	1.5	0	0	0	0	2	1.5	2	0	0	0	0	1.5	1	1
4	1.5	1	2	4		0	0	8.5	0	1.5	1.5	1.5	1	2	0		2	1	1.5	2	0	11	1.5	1	1.5	1.5	0.5	6		1.5	1.5	1.5	0.5	0.5	0.5	0	0	0.5	1.5	2	1	2	2	0	0	0	1.5	1	1
4	1.5	1	2	4		0	0	8.5	0	1.5	1.5	1.5	1	2	0		2	1	1.5	2	0	11	1.5	1	1.5	1.5	0.5	6		1.5	1.5	1.5	0.5	0.5	0.5	0	0	0.5	1.5	2	1	2	2	0	0	0	1.5	1	1
4	1.5	2	2	4		2	2	13.5	2	2	4	2	1.5	2	0		2	0.5	1.5	2	2	13.5	2	2	1.5	1.5	2	9		1.5	1.5	1.5	2	0.5	2	0	1	1.5	2	2	1.5	2	2	0	2	1	1	1	1
4	1	0.5	0	4		0	0	5.5	0	1	1	2	0.5	2	2		2	1.5	0.5	2	2	14.5	0.5	1	0.5	0.5	2	4.5		2	2	1	1	1	1.5	0.5	1.5	0	1	2	2	2	1	1	0	1	1	1	1
4	1	2	0	2		0	2	7	1	1	2	0.5	1	0	2		0.5	1.5	1.5	2	2	11	1	1.5	0.5	1	0.5	4.5		1.5	2	1.5	1	0	0.5	0	0.5	0	2	1	1.5	2	1	0	0	0	1.5	1	1
4	0.5	0.5	2	0		0	2	5	0	1.5	1.5	1.5	0.5	0	2		0.5	1	0.5	0	2	8	1	2	1.5	1	0	5.5		1	1.5	1.5	0	0.5	1.5	0	0.5	0.5	1.5	2	1	2	0	0	0	1	2	0	0
4	2	1	0	4		0	1	8	0.5	1.5	2	1.5	1.5	2	2		1.5	2	0.5	2	2	15	2	2	2	0.5	0.5	7		1.5	1.5	1.5	0.5	1	2	0	0.5	0	1.5	1	2	2	0	0	0	0	1.5	1	1
4	0.5	1	2	4		0	1	8.5	1.5	1.5	3	0.5	1	0	0		1.5	1	0.5	2	2	8.5	1	1.5	1	0.5	1	5		1.5	1.5	1.5	1.5	0.5	0	0	2	0	0	0	1.5	2	0.5	0	0	0	0	0	1
4	2	1	2	4		0	2	11	1	1	2	0	1	2	0		2	0	1.5	2	0	8.5	2	1	1.5	1.5	0.5	6.5		1.5	1.5	1.5	0.5	0.5	0.5	0	0	0.5	1.5	2	1	2	2	0	0	0	1.5	1	1
4	2	1	0	2		0	2	7	1	2	3	2	1.5	2	2		0	1	2	2	2	14.5	2	2	2	1.5	2	9.5		2	2	2	1	2	1.5	0.5	1.5	0.5	0.5	2	0.5	1.5	1	0	0	2	0	1	1
4	2	1	2	4		0	2	11	1	1.5	2.5	0	2	2	2		2	1	1	0	2	12	1	2	2	0	0.5	5.5		2	2	1.5	1	1	0.5	0.5	0	0.5	1.5	2	1.5	2	0.5	0	0	0	1	1	0
4	0.5	1.5	2	2		0	2	8	0	1.5	1.5	2	1	0	0		2	1	1	2	0	9	1	2	2	2	0	7		2	2	2	1	0.5	0.5	0.5	0.5	0.5	1.5	2	1.5	1.5	0.5	1	0	0	1.5	1	1
4	1	1.5	2	4		0	1.5	10	1	1.5	2.5	2	1	2	0		1	1.5	1	0	0	8.5	1	2	1	1	1	6		2	2	2	2	0.5	0.5	0	1	0	2	2	1.5	2	0	0	2	2	2	1	1
4	0.5	0	0	4		0	1	5.5	0.5	1.5	2	1.5	2	0	0		1	2	0.5	2	2	11	1.5	1.5	1	1.5	1	6.5		2	2	1.5	1	0.5	1	0	1	0	1.5	2	0.5	2	0	0	0	0	2	1	1
4	1	1	2	4		0	0	8	0	1.5	1.5	1.5	0.5	2	0		2	0.5	1.5	2	0	10	1.5	1	1.5	1.5	0.5	6		1.5	1.5	1.5	0.5	0.5	0.5	0	0	0.5	1.5	1	1	2	2	0	0	0	1.5	1	1
4	1.5	2	2	2		2	2	11.5	2	0	2	0	2	2	2		0	0.5	0	0	2	8.5	1	2	1.5	2	0.5	7		1.5	1.5	1.5	0.5	0.5	2	0	2	0.5	1.5	0	1	1.5	0	2	0	0	2	1	1
4	1.5	1	0	4		0	1.5	8	1	2	3	0	2	2	2		2	0	1	2	2	13	1.5	2	1.5	1.5	0.5	7		2	1.5	1.5	1	2	1.5	2	2	0.5	1	2	1.5	1.5	1.5	0	0	1	2	1	1
4	0.5	0	0	3		0	1	4.5	0.5	1.5	2	1.5	2	0	0		1	2	0.5	2	2	11	1.5	1.5	1	1.5	1	6.5		2	2	1.5	1	0.5	1	0	1	0	1.5	2	0.5	2	0	0	0	0	2	1	1
4	1	1	0	3		0	1.5	6.5	1	1	2	1.5	1.5	2	0		2	0.5	1	0	2	10.5	1.5	1.5	1	0.5	0.5	5		2	0	2	1.5	0.5	1	1.5	0.5	0.5	1.5	2	1.5	1.5	2	0	0	2	0	1	1
4	1	0.5	2	4		0	1.5	9	1	1	2	2	1	0	2		1.5	1	0.5	0	0	8	1	1.5	1.5	0.5	0	4.5		2	2	1.5	0.5	2	0.5	0.5	2	0.5	1.5	2	1	2	0	0	0	0	0.5	1	1
4	1	0.5	2	2		0	0.5	6	1.5	0	1.5	0.5	1	2	0		1.5	1	0.5	0	0	6.5	1.5	1.5	1.5	1.5	1	7		1	2	2	1	0.5	0	0.5	0.5	0.5	1	2	1	2	0.5	0	0	0	1	1	1
4	1	2	0	4		0	0.5	7.5	1.5	1.5	3	2	2	2	2		2	0.5	2	2	2	16.5	1.5	2	2	1.5	0.5	7.5		2	0.5	1	1.5	1	0.5	0	0	1	1.5	0	2	2	0.5	0	0	1	0.5	1	1
4	1	0	2	4		0	1.5	8.5	1.5	1	2.5	0.5	1	0	0		1.5	1.5	1.5	2	0	8	0.5	1.5	1.5	1.5	0.5	5.5		1.5	1.5	1.5	1	0.5	0.5	0.5	0	0	2	2	1.5	1.5	1.5	0	0	1	0	1	1
4	1.5	1	0	4		0	1	7.5	0.5	2	2.5	0	1.5	2	2		1.5	1	1	2	2	13	1.5	1.5	1.5	1	0	5.5		2	1.5	1.5	0.5	0	2	0.5	0.5	0	2	2	2	1.5	1.5	0	0	0	1.5	1	1
4	2	2	2	2		0	1.5	9.5	2	0.5	2.5	1	2	0	0		1	1	2	0	0	7	0.5	2	1.5	1.5	0.5	6		2	0.5	2	1.5	2	0.5	2	1	0	1.5	0.5	1	2	1.5	1	0	1	1.5	1	1
4	1	0	0	4		0	0.5	5.5	0	2	2	1	1	2	0		1	1	1	2	2	11	1	1.5	1	1	1	5.5		2	2	1	1	1.5	0.5	0	1	0	2	2	1.5	1.5	1	0	0	1	1.5	1	1
4	1.5	1.5	0	4		0	1.5	8.5	1.5	1	2.5	0.5	1.5	0	0		0.5	1.5	1	0	0	5	1.5	1.5	1.5	1.5	0.5	6.5		2	0.5	2	1	2	2	2	0	1	0.5	2	0.5	2	0.5	0	2	2	2	0	1
4	1.5	1	2	4		0	1	9.5	0	1.5	1.5	1.5	1.5	2	0		1.5	1	0.5	2	2	12	0.5	1.5	1.5	1	1.5	6		1.5	1.5	2	0	1.5	1.5	1	1	1	1.5	2	1.5	1.5	1.5	0	0	0	1.5	1	1
4	1.5	1	0	4		0	1	7.5	1.5	1.5	3	0.5	1	0	2		0.5	1	0	2	0	7	1	1	0.5	1.5	0.5	4.5		1.5	1	1.5	1	1	2	0	1	0	2	2	1	2	0	0	2	1	1.5	1	1
4	1.5	1	0	4		0	2	8.5	0.5	0	0.5	0.5	1.5	0	0		2	1	1	2	0	8	2	1.5	0.5	1.5	0.5	6		2	1.5	1	1.5	0.5	1	0	1.5	0.5	1	1	0.5	1.5	2	0	0	0	0.5	0	0
4	0.5	0.5	0	4		0	1	6	0.5	1	1.5	1	1	0	2		2	0.5	1	0	0	7.5	1	2	1	0.5	1	5.5		1.5	1.5	1.5	1.5	0.5	0.5	0	0.5	0.5	1.5	0.5	1.5	1.5	0	1	2	1	1	1	1
4	1.5	2	2	4		0	2	11.5	1	1.5	2.5	2	2	2	2		1.5	2	2	2	0	15.5	1.5	1	2	1.5	0	6		1.5	1.5	2	0.5	0.5	2	0	1.5	0	2	2	1.5	2	0.5	2	0	2	0.5	1	1
4	2	1.5	2	4		0	1.5	11	2	2	4	1.5	1.5	2	2		2	1.5	1	2	2	15.5	2	2	1.5	0	1	6.5		2	1.5	2	0	1	2	2	0	1	1.5	2	2	1.5	0.5	1	2	2	2	1	1
4	1.5	1	2	4		0	2	10.5	2	1	3	1	1.5	2	2		1.5	0.5	1	2	2	13.5	1	2	1.5	1.5	0	6		1.5	1.5	1.5	1	0.5	2	0	1	1.5	1.5	2	1.5	1.5	1.5	0	0	2	0.5	1	1
4	0.5	0	0	3		0	0	3.5	0	1	1	0.5	1.5	2	2		1	1	0	2	0	10	1	1.5	1	1	1	5.5		1.5	1.5	2	1.5	1.5	0.5	0	1	1	2	1.5	2	2	0.5	0	2	1	0	1	0
4	1	1.5	0	4		0	0.5	7	1	1	2	0.5	1.5	2	0		0.5	0	2	2	0	8.5	0.5	1	2	2	2	7.5		1.5	1.5	1.5	1	0	0.5	1	1.5	2	1	1	0.5	1.5	1	0	0	0	1	1	0
3	2	2	2	4		0	2	12	1	2	3	2	2	2	2		2	2	2	2	2	18	2	2	2	2	2	10		2	2	2	2	2	2	2	2	2	2	2	2	2	0.5	0	0	2	2	1	1
3	1.5	2	2	4		0	1	10.5	2	2	4	2	2	2	2		2	1	1.5	2	2	16.5	1	2	2	1	2	8		2	0	0.5	2	1	2	0.5	1	0.5	1	0	1.5	0.5	0.5	0	0	1	0	1	1
3	1.5	1.5	2	4		0	1	10	1	1.5	2.5	2	2	2	2		1.5	1	0	2	2	14.5	1	2	2	2	0.5	7.5		2	2	1.5	1.5	1	2	0	0.5	1.5	1.5	2	1.5	1.5	0.5	0	0	0	1	0	0
3	1.5	0	2	4		0	1	8.5	0	1	1	2	0	2	2		2	1	0	2	2	13	0	2	1	1	0	4		2	0	1.5	2	0.5	0	0	0	0	1.5	2	0	2	0.5	0	0	0	0	0	0
3	1.5	1.5	2	4		0	2	11	1	2	3	2	2	2	2		2	0	1	2	0	13	1	2	2	2	2	9		1.5	1.5	1.5	1.5	2	2	0.5	2	2	2	2	1.5	0	1	1	0	1	1.5	1	1
3	1.5	2	2	4		0	2	11.5	0	2	2	2	2	2	2		2	0.5	1.5	2	0	14	0.5	2	2	2	2	8.5		1.5	2	2	2	1	2	2	1.5	0.5	1	2	1	1.5	0.5	0	0	0	2	1	1
3	0.5	1.5	2	4		0	0.5	8.5	0	1.5	1.5	2	2	2	2		2	1	0.5	2	2	15.5	2	2	2	1.5	1.5	9		2	2	2	2	0.5	1	0.5	0.5	0	2	2	0.5	1.5	0	0	0	0	1	1	1
3	0	0.5	2	4		0	1	7.5	1.5	0.5	2	1.5	2	2	0		2	1	0	2	2	12.5	1.5	1	2	1.5	1.5	7.5		2	1.5	2	1	1	0.5	0.5	1	0.5	1	1.5	0.5	1.5	0	0	0	0	1	1	0
3	1.5	0	2	4		0	1	8.5	0	1	1	2	1.5	2	2		0.5	1	0	2	2	13	0.5	2	1.5	1	0.5	5.5		2	2	1.5	2	1	0.5	0	0	0.5	1.5	2	0.5	0.5	1	0	0	0	0	0	0
3	1	0	2	4		2	0	9	0.5	0.5	1	0	2	2	0		0.5	1	2	0	2	9.5	0	0	2	1.5	1.5	5		1	0	2	1.5	0.5	0.5	1	1.5	0	2	2	0	0	0	0	0	1	0.5	0	0
3	2	1.5	0	4		0	2	9.5	1	2	3	0	2	2	2		0.5	1	2	0	2	11.5	1	2	2	2	2	9		2	2	2	2	2	2	2	2	2	2	1.5	1	2	0	0	2	2	1	1	1
3	1.5	1.5	2	4		0	2	11	1	2	3	2	2	2	2		0	1	1.5	2	2	14.5	1.5	2	0	2	0	5.5		2	2	2	2	2	2	2	0	2	0	2	0.5	0.5	0	0	0	1	0	1	1
3	0	0	2	4		0	1	7	2	0	2	2	0	2	2		0	0	0	0	0	6	1	0	2	2	0	5		2	2	2	2	0	2	0	0	0	0.5	2	2	1.5	0	0	0	0	2	1	1
3	0.5	1.5	0	4		0	1	7	0	1	1	2	1	2	2		0	1	0	0	0	8	1	2	2	2	1	8		2	2	2	1.5	0	2	0.5	0.5	0.5	1.5	2	2	1.5	0.5	0	0	0	0	1	1
3	0	2	2	4		0	0	8	0	2	2	2	2	2	2		1	1	0	0	0	10	0.5	2	2	1	2	7.5		2	2	2	2	2	2	0	1	1.5	0.5	2	0.5	0.5	2	0	0	1	0	0	0
3	1	0	2	4		0	1	8	0	2	2	2	1	2	2		1	1	0.5	2	2	13.5	0.5	2	2	1.5	1.5	7.5		2	2	1.5	0.5	0.5	1	2	0.5	1	2	2	2	1	0.5	1	0	0	0	1	1
3	1.5	2	2	4		0	1	10.5	1	1	2	2	2	2	2		1	1	1	2	0	13	2	2	2	2	2	10		2	2	2	2	0.5	0	2	2	1	1.5	2	2	1.5	1	0	0	0	1	1	1
3	1	1	2	4		0	1.5	9.5	0	1.5	1.5	2	2	2	2		2	1	1	0	0	12	0	2	2	1.5	0.5	6		1.5	2	2	1.5	0.5	0.5	0	0	1.5	1.5	0	1.5	1	0.5	0	0	0	0	1	1
3	0.5	0	2	4		0	1.5	8	0	2	2	2	0	2	2		2	1	0	0	0	9	0.5	2	2	1	2	7.5		2	2	2	2	0.5	2	0	1.5	0	1.5	2	0.5	1	0.5	0	0	0	0	0	1
3	0	0	2	4		0	1	7	0	2	2	2	2	2	2		2	0.5	0.5	2	2	15	0.5	2	1.5	0	1.5	5.5		2	2	2	2	2	1.5	0.5	0.5	1.5	2	1	1	1.5	0.5	0	0	1	1	1	1
3	0	0	2	4		2	0	8	0	1	1	2	1	2	2		0	1	0	2	2	12	0	2	2	2	2	8		2	2	2	2	2	1	1	0.5	0.5	2	2	1.5	1.5	2	0	0	0	1.5	1	1
3	1.5	1	2	4		0	1	9.5	0.5	2	2.5	2	2	2	2		2	1	1	2	2	16	1	2	2	0	1.5	6.5		2	2	2	1.5	2	2	2	1.5	1	2	2	2	0.5	0	0	0	0	2	1	1
3	1	1.5	2	4		0	1	9.5	1	2	3	2	1	2	2		2	1	0.5	2	2	14.5	1	1	2	1.5	2	7.5		2	2	2	2	0.5	0.5	0.5	0.5	0.5	1.5	2	1.5	2	0	0	0	0	0	0	1
3	1.5	1.5	2	4		0	1	10	0.5	2	2.5	2	2	2	2		2	1	1	0	0	12	1	2	2	0.5	1	6.5		2	2	0.5	2	0.5	1	2	1.5	1	2	2	1.5	2	1.5	1	0	0	0	1	1
3	1.5	1.5	2	4		0	1	10	0	2	2	2	1.5	2	2		2	1	0.5	2	2	15	1	2	2	1.5	1.5	8		2	2	2	2	0.5	1	2	1	0.5	1.5	2	1.5	2	0.5	1	2	0	0.5	1	1
3	0	0	2	4		0	0	6	1	1	2	2	0	2	2		2	1	0	0	0	9	0.5	1	1	1	2	5.5		0	0	2	2	0.5	1.5	1	0.5	0.5	0	1	1	1.5	1	0	0	0	0	1	1
3	1	0.5	2	4		0	1.5	9	0	1	1	2	1	2	2		2	1	1	2	0	13	2	2	2	0.5	0.5	7		2	0	2	1	2	0.5	1	1.5	0	1.5	2	1.5	1.5	0.5	0	0	1	0.5	1	1
3	1	0	2	4		0	2	9	2	1.5	3.5	2	0	0	2		0	1	1	2	2	10	2	2	2	1	0.5	7.5		2	0	1.5	2	2	2	2	2	2	2	2	1.5	0	0.5	2	0	0	1.5	1	1
3	1	0	2	4		0	1.5	8.5	0	1.5	1.5	2	1	2	2		1.5	1	0	2	2	13.5	1	2	2	1.5	1	7.5		1.5	2	1.5	1.5	1	1	2	0.5	1	1.5	0	0	1	0.5	1	0	0	0	1	1
3	0	1.5	2	4		0	1	8.5	1	2	3	2	2	2	2		2	1	0.5	2	2	15.5	1	2	2	2	2	9		2	2	2	2	2	2	0.5	0.5	1.5	0.5	2	0	0.5	0	0	0	0	2	1	1
3	1.5	0	2	4		0	2	9.5	0.5	2	2.5	2	2	2	2		2	1	0.5	2	2	15.5	0.5	2	2	1.5	1.5	7.5		2	2	2	2	0.5	1	2	2	0.5	2	2	1.5	2	0	1	0	0	1	1	1
3	1.5	0	2	4		0	1.5	9	0.5	2	2.5	2	2	2	2		2	1	1	2	2	16	2	2	2	1.5	1.5	9		2	2	2	2	0.5	1	1.5	0	1	1.5	2	1.5	2	0	0	0	0	2	1	1
3	1.5	1	2	4		0	1	9.5	0	2	2	2	1.5	2	2		2	1	0.5	2	2	15	1	2	2	0.5	1.5	7		2	2	2	2	1	1.5	2	1	0.5	1	2	1.5	2	0	0	2	0	2	1	1
3	1.5	1	2	4		0	1	9.5	0	1.5	1.5	2	1.5	2	2		2	1	0.5	2	2	15	1	2	2	0.5	1.5	7		2	2	1.5	2	2	1	0	0.5	0.5	0	2	2	2	0.5	0	2	0	2	1	1
3	0.5	0	2	4		0	1	7.5	0.5	2	2.5	2	2	2	2		1	1	1	2	2	15	1	2	2	1	0.5	6.5		2	0	2	0	0.5	2	2	1	0.5	1.5	2	2	2	0.5	0	0	0	2	0	0
3	0	0	2	4		0	0	6	0	2	2	2	2	2	2		2	1	0	2	0	13	1	2	1.5	1	0.5	6		2	0	2	0	0.5	2	0	0	0	1.5	2	0.5	0	0.5	0	0	2	0.5	0	1
3	0.5	0	2	4		0	0.5	7	1	2	3	2	2	2	2		2	1	0	2	2	15	1.5	2	2	1	2	8.5		2	2	1.5	1.5	1	1	0.5	2	0	0.5	2	1.5	0	0.5	1	0	1	0	1	1
3	1.5	1.5	2	4		0	1.5	10.5	0.5	2	2.5	2	2	2	2		1	1	1	2	2	15	2	2	2	1.5	1.5	9		1.5	2	1.5	1	1	2	0.5	1.5	1	2	2	1.5	0.5	0.5	0	0	0	2	1	0
3	1	0.5	2	4		0	1	8.5	0.5	1.5	2	2	2	2	2		2	1	0	2	2	15	1	2	2	1	1.5	7.5		2	2	2	1.5	2	1	2	1.5	1	1.5	1	0	2	0.5	0	0	2	0.5	1	1
3	0	0	2	4		0	1	7	1.5	2	3.5	2	1.5	2	2		2	1	0.5	0	2	13	1	2	0.5	0	0	3.5		2	1.5	2	1.5	0.5	2	2	0	0	1.5	2	2	1.5	0.5	0	0	0	0	1	1
3	0	1.5	2	4		0	1.5	9	0	1.5	1.5	2	2	2	2		2	1	1	0	2	14	0.5	2	2	1.5	0.5	6.5		2	2	2	1.5	0.5	0	2	0	0.5	1	1.5	2	2	1	0	0	0	0	1	1
3	1	0	2	4		0	0.5	7.5	0	2	2	2	2	2	0		0	1	0	2	0	9	1.5	2	1.5	2	1	8		2	2	2	0.5	1.5	2	0	1	1.5	1.5	2	0	0.5	2	0	0	2	0	1	1
3	1	1.5	2	4		0	0	8.5	0	1.5	1.5	2	1	2	2		1	1	0.5	2	0	11.5	0	2	2	1.5	1.5	7		1.5	2	2	1	0.5	1	0	0	0	1.5	2	1.5	1	1	0	0	0	1.5	1	1
3	2	1.5	0	4		2	2	11.5	1	1.5	2.5	2	2	2	2		1.5	0.5	1	2	2	15	1.5	2	1.5	1	0	6		2	1.5	2	1	1	1.5	0.5	1	0.5	1.5	2	1	2	0	0	0	1	0.5	1	1
3	1	0	0	2		0	1.5	4.5	0	1.5	1.5	1	1	2	0		2	2	0	2	0	10	0	2	1.5	1	1.5	6		2	2	2	0	0	0.5	0	0.5	0	1.5	2	2	2	0	0	2	1	1	1	1
3	2	2	0	4		0	2	10	1.5	2	3.5	0.5	2	2	0		2	1.5	1	2	0	11	1.5	2	1.5	2	1.5	8.5		1.5	0.5	2	1	0.5	1.5	1	0.5	0	2	2	2	2	0.5	2	0	0	2	1	1
3	1.5	1	0	1		0	2	5.5	0.5	1.5	2	0	1.5	2	0		2	0.5	1.5	0	0	7.5	1.5	0.5	2	1	0.5	5.5		2	1.5	2	0.5	0.5	2	0	0.5	1	2	2	2	2	0	0	0	2	0.5	1	0
3	1.5	2	0	1		0	1.5	6	1	2	3	0.5	1	0	0		1	0	0.5	2	0	5	1.5	2	1	1.5	1	7		2	2	2	1	0.5	1	0.5	1.5	1.5	0.5	2	0.5	1	0.5	0	0	1	1	1	1
3	1.5	1	0	4		0	2	8.5	0.5	1.5	2	1.5	1.5	0	0		1	1	1.5	0	0	6.5	1	1.5	1.5	1.5	0.5	6		1.5	1.5	2	0.5	0.5	0.5	0	0.5	0	1.5	0.5	2	2	0.5	0	0	0	0	1	1
3	2	0	2	4		0	2	10	1	1.5	2.5	1.5	1.5	2	2		1.5	0.5	1	2	2	14	1.5	2	1	1	1	6.5		1.5	1.5	0.5	1.5	0.5	2	0	0.5	0	1.5	2	1	2	1.5	0	0	2	1.5	1	1
3	2	1	0	2		0	1	6	1.5	1.5	3	2	2	2	2		1	1	1	2	0	13	1	2	2	1	0	6		2	2	1	1	0.5	2	0.5	0.5	0	1.5	2	1.5	1.5	2	0	0	1	0	1	0
3	1.5	1	0	4		0	1.5	8	0	1.5	1.5	2	1.5	0	0		1.5	0.5	0.5	0	0	6	1.5	1.5	1.5	0.5	2	7		2	1.5	2	1.5	2	0.5	0	1.5	0	1.5	2	1.5	2	1	0	0	1	1.5	1	1
3	2	1.5	0	2		0	1.5	7	0.5	1.5	2	2	1.5	0	0		2	0.5	2	0	0	8	0.5	1.5	1.5	1.5	1.5	6.5		1.5	1.5	2	2	0	0.5	0	0.5	0	1.5	2	1.5	2	1	0	0	0	2	1	1
3	1.5	2	0	2		0	1.5	7	1.5	2	3.5	0	1	2	0		2	0.5	1.5	2	0	9	1.5	2	2	1.5	0	7		2	0.5	1	1.5	0.5	0.5	1	0.5	0	0.5	2	1.5	2	0	0	0	2	0.5	1	1
3	0	0	0	4		0	0	4	0	0	0	0	0.5	2	0		2	1	0	2	2	9.5	1	1	0	0	0	2		1	0	0	0	0	0	0	0	0	1	2	1.5	2	2	0	0	0	0	1	1
3	2	1.5	0	2		0	1.5	7	0.5	0.5	1	0	2	0	0		0.5	1.5	1	0	0	5	1	2	2	1.5	1	7.5		0.5	1.5	2	2	0	2	0	1	1.5	0.5	2	2	1.5	0.5	0	0	0	2	0	1
3	2	2	0	4		0	1.5	9.5	2	1.5	3.5	0.5	1	2	0		0.5	0	1.5	2	2	9.5	2	2	2	0	0	6		1.5	1.5	2	0.5	2	2	0.5	1.5	0	2	2	2	2	1	1	0	1	1	0	1
3	2	1	0	2		0	0	5	2	2	4	0.5	1.5	2	0		2	1	1.5	0	0	8.5	2	0	1.5	1.5	0	5		1.5	0	2	1	0.5	0	2	0	1.5	1.5	0	1.5	1.5	2	0	0	0	2	1	1
3	1	0.5	2	4		0	1.5	9	0.5	1.5	2	0.5	0.5	0	0		1.5	1	0.5	0	0	4	0.5	1.5	1.5	1.5	0.5	5.5		0.5	0.5	1.5	1.5	0.5	0.5	1	0.5	0.5	1.5	2	2	2	0.5	0	0	1	1.5	0	0
3	2	2	2	4		0	2	12	1	2	3	1.5	1.5	0	0		1.5	1	1.5	0	0	7	1.5	2	1.5	2	0.5	7.5		2	1.5	2	1	1	1	1	0.5	0	2	0.5	2	1.5	1.5	0	0	1	2	1	1
3	1.5	1	0	4		0	1	7.5	1.5	0	1.5	2	1.5	0	0		0	0	0.5	0	0	4	1.5	2	0.5	1	0.5	5.5		1.5	0.5	2	0	1	0.5	0	1.5	0.5	0	1	1.5	1	1	1	2	0	0.5	1	0
3	1	1	2	4		0	0	8	2	0	2	1	1	0	2		2	0.5	0	0	0	6.5	0.5	1.5	0	0.5	0.5	3		1	2	0	0.5	0.5	1	0.5	0	1	0	0	1.5	1	1.5	1	0	1	0	1	1
3	1.5	2	0	2		0	2	7.5	1	2	3	1.5	2	0	2		2	0	2	2	0	11.5	2	2	1.5	0.5	0.5	6.5		1.5	1	2	0.5	1	1.5	0.5	1	1	2	0	2	2	1	0	2	1	1.5	1	1
3	1.5	2	0	4		0	2	9.5	1.5	2	3.5	1.5	2	0	0		2	0	2	2	0	9.5	2	2	1.5	1	1	7.5		1.5	2	0	0.5	1.5	2	1	1	1	2	2	1.5	2	0	0	2	1	2	1	1
3	1.5	2	0	2		0	2	7.5	1.5	2	3.5	0	2	0	0		0	0	2	2	0	6	2	0	0	0	0	2		1.5	2	2	0	0.5	0	1	1	0.5	2	2	2	2	2	1	0	0	1.5	1	0
3	1.5	2	0	1		0	1.5	6	1	2	3	1	1	0	0		1	0	0.5	0	0	3.5	1.5	2	1	1.5	1	7		2	2	2	1	0.5	1	0.5	1	1.5	0.5	2	0.5	1	0.5	0	0	1	1	1	1
3	2	2	0	4		0	2	10	0	2	2	0	2	2	0		2	0	2	2	2	12	2	2	0	1.5	0	5.5		2	2	2	1	2	2	0	1.5	0	2	2	2	2	2	0	0	1	2	1	1
3	2	2	2	4		0	1.5	11.5	1.5	0.5	2	1	0	2	2		0	1	0.5	2	2	10.5	2	2	2	1.5	1.5	9		2	2	1	0	2	0.5	1.5	0.5	0.5	1.5	2	2	1.5	2	0	0	1	0.5	0	0
3	1	0.5	0	4		0	2	7.5	0	2	2	1	0.5	0	0		0.5	1	0.5	0	0	3.5	2	2	1.5	1.5	1	8		2	1.5	1.5	1	1	2	0.5	1.5	0.5	2	2	1.5	2	1.5	0	0	0	1.5	1	0
3	1.5	1	0	2		0	1	5.5	1.5	0	1.5	0.5	1.5	2	0		0	0	0.5	0	0	4.5	1.5	2	1.5	1	0	6		1.5	0.5	1.5	0.5	1	0.5	1	0.5	1.5	2	1	0.5	1.5	1	0	0	2	2	1	0
3	2	2	0	2		0	2	8	0.5	2	2.5	1.5	1.5	2	0		1.5	0.5	1	2	2	12	2	2	1.5	2	1	8.5		1.5	0.5	1.5	0	0.5	1	0.5	0.5	0	2	2	2	2	1.5	0	0	1	2	1	1
3	1.5	2	2	4		0	2	11.5	1	1.5	2.5	1.5	1	0	0		1.5	1	2	0	0	7	2	1.5	2	0.5	0	6		1.5	1.5	0.5	0.5	0.5	1	0	1.5	1.5	2	0.5	1	0.5	1	0	2	2	0	1	1
3	2	0	0	4		0	2	8	1	1.5	2.5	0	1.5	2	2		2	1.5	0	2	0	11	1.5	1.5	1.5	0	0.5	5		1	2	0.5	0	1.5	2	1	1.5	0.5	1.5	2	0.5	1.5	0.5	0	0	1	2	1	1
3	2	1.5	2	2		0	2	9.5	0	1.5	1.5	1.5	1.5	0	0		1	1.5	0	2	2	9.5	2	1.5	1.5	2	0.5	7.5		1.5	0	1.5	0	0	0.5	0	1.5	2	0	2	2	2	1	0	0	0	0.5	1	1
3	1	1	2	4		0	1.5	9.5	0	1	1	1.5	0.5	2	0		2	1.5	0.5	2	0	10	1	1.5	1.5	1	0.5	5.5		1.5	1	1.5	1	0	0.5	0	0.5	0	1.5	2	2	2	1.5	0	0	1	2	1	1
3	1	2	0	4		0	2	9	2	2	4	2	2	0	0		0	2	0	0	0	6	2	2	0	2	0	6		0	0	1	0	2	2	2	2	0	0	2	0.5	0	0	0	0	2	0.5	0	1
3	0.5	0.5	0	2		0	2	5	1.5	2	3.5	0	1	0	0		1	2	0.5	2	0	6.5	1	2	0.5	2	0.5	6		2	0.5	2	0.5	0	2	2	0	0.5	0	2	1	1.5	1.5	0	0	0	1	0	1
3	0.5	0	0	2		0	1	3.5	0.5	1.5	2	0.5	1.5	2	0		2	1.5	0	2	0	9.5	0.5	2	2	1	1	6.5		1.5	1	1.5	0.5	0	0.5	0	0	0	1.5	2	1.5	2	0	0	2	0	0	1	1
3	2	1	0	4		0	0	7	0.5	2	2.5	2	2	0	2		1.5	0	0	2	0	9.5	1	2	2	2	0	7		1.5	0	1	2	0.5	2	0	1	0	0.5	2	1.5	2	1.5	0	0	1	1	1	1
3	1.5	0.5	2	1		0	2	7	1	1.5	2.5	2	2	2	2		2	1.5	1	2	2	16.5	1.5	2	0.5	1	1.5	6.5		2	2	1.5	1	0.5	1	0.5	0.5	0.5	2	2	1	1.5	0	0	0	1	0	1	1
3	1.5	2	2	4		0	2	11.5	1.5	1	2.5	0.5	1	0	0		2	1	1.5	0	0	6	2	0	1.5	2	2	7.5		2	1	1	1	0	0.5	0	0	0	1.5	2	1.5	0	0.5	0	0	0	0	0	0
3	1.5	1.5	2	3		0	2	10	1	1	2	0.5	2	0	0		1.5	1	1	2	2	10	1.5	2	1	1	1	6.5		1.5	1	1.5	0.5	0.5	1	0	0	0	2	2	1.5	2	0.5	0	0	0	1	1	1
3	1.5	2	2	4		0	2	11.5	2	0.5	2.5	0.5	1	0	0		2	1	1.5	0	0	6	1.5	2	0.5	2	2	8		1.5	1	1	1.5	1	2	0.5	0	1.5	1.5	2	2	1	1	0	0	0	0	0	0
3	2	1.5	0	2		0	2	7.5	1	2	3	1	2	0	2		2	1	1	0	0	9	1.5	2	2	1.5	0.5	7.5		2	2	2	0.5	0.5	2	0.5	1.5	0.5	2	2	2	2	2	1	0	2	2	1	1
3	2	2	0	4		0	1.5	9.5	2	0	2	2	1	0	0		2	1	1	2	0	9	2	2	1.5	1	1	7.5		1.5	0	1.5	0	0	1.5	0	0.5	1	0	2	0.5	1.5	2	0	0	0	0	1	1
3	1	1.5	2	4		0	1.5	10	0	1.5	1.5	1	1.5	2	0		1	2	0.5	2	2	12	0	1.5	1	0	1	3.5		1.5	1.5	1.5	0.5	1.5	2	1	2	0.5	1.5	2	1.5	2	1.5	0	2	2	1	1	1
3	0	1	2	4		0	1	8	0	1	1	1	1	0	0		2	0.5	1	2	2	9.5	0.5	1	1.5	1	1.5	5.5		1.5	1.5	1.5	0.5	0.5	0.5	0.5	0.5	0	2	2	1.5	1.5	1	0	0	0	0	1	1
4	1.5	0.5	0	4		0	1.5	7.5	0.5	1.5	2	0.5	1.5	0	2		1.5	0.5	0	2	2	10	0.5	1.5	1.5	1.5	1.5	6.5		1.5	1.5	1.5	1.5	0	1.5	0	0	0	2	2	1.5	1.5	0.5	0	2	1	1.5	1	1
4	1.5	0.5	0	4		0	1.5	7.5	0.5	2	2.5	2	1.5	0	2		1.5	0	0.5	0	0	7.5	1.5	2	0	0	1.5	5		1.5	0.5	1.5	0.5	0	0.5	0.5	0.5	0.5	0	2	0	0	0	0	2	1	1.5	1	1
4	1.5	1	2	4		0	1.5	10	0.5	1.5	2	2	1.5	2	2		1	1	1	2	2	14.5	2	2	1.5	1.5	0.5	7.5		2	1	2	1	1	0.5	0.5	0.5	0.5	1.5	1	2	1.5	2	0	2	1	1.5	1	1
4	1.5	2	2	4		0	1.5	11	1.5	1.5	3	0	1.5	0	2		1.5	0	2	2	2	11	1.5	2	1.5	2	0.5	7.5		2	2	1.5	1	1.5	2	0.5	1	0.5	2	2	1	1	0.5	0	2	1	2	1	1
4	1.5	2	2	4		0	1.5	11	2	1.5	3.5	0.5	1.5	2	2		2	1	1	2	2	14	0	2	1	1	2	6		2	2	1.5	1	0.5	2	1	0.5	1.5	0	2	1.5	0.5	2	0	2	1	1.5	1	1
4	1.5	1	2	4		0	1.5	10	1	1	2	2	0	2	2		2	1	0	2	2	13	1.5	2	0.5	1.5	2	7.5		2	2	1	1	0.5	2	0.5	2	0	1	2	2	1.5	0	0	2	1	1.5	1	1
4	1.5	1.5	2	4		0	2	11	1	1.5	2.5	0	0.5	2	2		1.5	1.5	1.5	2	2	13	1.5	1.5	1.5	0	1	5.5		1.5	1.5	1.5	1	0.5	1	0.5	0.5	0.5	2	0.5	1.5	0	1.5	0	2	1	1.5	1	1
4	1.5	1	2	4		0	1	9.5	1	1	2	0.5	1.5	2	2		1.5	1.5	1	2	2	14	2	2	1.5	1.5	0	7		1.5	1	2	1	0	0.5	0.5	1	0	1	2	1.5	1.5	1.5	0	2	1	2	1	1
4	1.5	1	2	4		2	1.5	12	1	0	1	1.5	1	0	2		2	1	0	2	2	11.5	2	2	2	2	0	8		2	1.5	1	1	2	2	2	2	2	0	2	1.5	1.5	2	0	0	2	2	1	1
4	1.5	1	2	4		0	0.5	9	1.5	1.5	3	1	0	2	2		1.5	1.5	1	2	2	13	1.5	1.5	1.5	0	0.5	5		1.5	1	1.5	0	1	1	0	0	0.5	0.5	0.5	1	1.5	0	1	2	1	1	1	1
4	1.5	1	2	4		0	1.5	10	1.5	1.5	3	0.5	0.5	2	2		1	1.5	0.5	2	2	12	1	1.5	1.5	1.5	0.5	6		1.5	1.5	1.5	0.5	0.5	1	0.5	0.5	0	2	2	1.5	1.5	0.5	0	2	0	1	0	1
4	1.5	1.5	2	4		0	1.5	10.5	1	1.5	2.5	0.5	0.5	2	2		1.5	1	1.5	2	2	13	1	1.5	1.5	1.5	0.5	6		1.5	1.5	0.5	0.5	0.5	1	0.5	0.5	0	2	2	1.5	0.5	0.5	0	2	0	0.5	0	1
4	1.5	1.5	2	4		0	2	11	1	1	2	0.5	0.5	0	2		1	1.5	2	0	2	9.5	1.5	2	2	1.5	1	8		1	1	1	1.5	0.5	2	0	0.5	1.5	1	2	2	1.5	0.5	0	2	1	1.5	1	0
4	1	1.5	2	2		0	2	8.5	0	1.5	1.5	2	0.5	2	2		1	2	0.5	2	2	14	2	0.5	1.5	0.5	2	6.5		1.5	2	0.5	0	1	2	0.5	0	0	0	0.5	0	1.5	2	1	2	0	2	1	1
4	1.5	0.5	2	4		0	2	10	1	1.5	2.5	0.5	0	2	2		1	0	0.5	2	2	10	2	2	2	2	1	9		1	2	2	1	0.5	2	2	1.5	1	1.5	0	2	1	0	1	2	1	1.5	1	0
4	1.5	1	2	4		0	2	10.5	1.5	1	2.5	0	1.5	0	2		2	2	1	2	2	12.5	2	1.5	1.5	1.5	0	6.5		1.5	1.5	1.5	1	1	0	2	2	1	1.5	1.5	1	2	0.5	1	2	1	1.5	1	1
4	1.5	1	2	4		0	1.5	10	1.5	2	3.5	2	1.5	2	2		2	0.5	1	2	2	15	1.5	2	1	0	2	6.5		2	2	2	1	0.5	2	1	0.5	0.5	2	2	2	2	2	0	2	1	1.5	0	0
4	1.5	2	2	4		0	2	11.5	1	2	3	1.5	1.5	0	2		2	1	1	2	2	13	1	2	1	2	0	6		2	2	2	1.5	0.5	2	1	0.5	0.5	1.5	2	2	1.5	2	0	2	1	1.5	0	1
4	1.5	1.5	2	4		0	2	11	0	0.5	0.5	0.5	0.5	2	2		1	0.5	0.5	2	2	11	1.5	1.5	1.5	1.5	1	7		1.5	1	1	1	0	2	0	0.5	0.5	1.5	2	1.5	2	1	0	2	1	1.5	1	1
4	1.5	1.5	2	4		0	2	11	0.5	1.5	2	0.5	0.5	2	2		1.5	1	0.5	2	2	12	0.5	0	1.5	1.5	0.5	4		2	2	1.5	1.5	0.5	2	1	2	0.5	2	2	1.5	1.5	0.5	0	2	0	1.5	1	0
4	1.5	1	2	4		0	1	9.5	0.5	1.5	2	1.5	1	2	2		1.5	1	1.5	2	2	14.5	1	1.5	1	1.5	1	6		1.5	2	1.5	1.5	0.5	1	0.5	1	0.5	1.5	2	1.5	2	1	1	2	1	1	1	1
4	1.5	2	2	4		0	1.5	11	0	2	2	2	2	2	2		2	1	2	2	2	17	1.5	0	2	2	0	5.5		2	2	2	0.5	0.5	0.5	0.5	0	0	0	2	1.5	1.5	2	0	2	1	1.5	1	1
4	1.5	1	2	4		0	1	9.5	1.5	1.5	3	1.5	1.5	0	2		1	1.5	1	2	2	12.5	1	1.5	1.5	1.5	0.5	6		1.5	1.5	1.5	1.5	1	0.5	1	0.5	0	1.5	2	2	2	1	0	2	0	1.5	1	1
4	1.5	1.5	2	4		0	1.5	10.5	0.5	1.5	2	0.5	1.5	0	2		1.5	1	1	2	2	11.5	1.5	2	1	1	0.5	6		1	0.5	1.5	1	0.5	1	0.5	0.5	0	0	1	1.5	1.5	1	0	2	1	1	1	0
4	1.5	1	2	4		0	0.5	9	1.5	2	3.5	0	1	2	2		1.5	1.5	0	2	2	12	1.5	2	1	0.5	0.5	5.5		1.5	2	1.5	1	0.5	1.5	2	0.5	1	1.5	0	0	1	0.5	0	2	1	1	1	1
4	1.5	1.5	0	4		0	2	9	1	0.5	1.5	1	1	0	2		1.5	1	0	2	0	8.5	2	1.5	1.5	1	1.5	7.5		1.5	1	1.5	1	0.5	1	0.5	1	0	0	0.5	1	1.5	2	0	2	1	1.5	1	0
4	1.5	0	2	4		0	1	8.5	0.5	1.5	2	2	0.5	2	2		0.5	1	0.5	2	2	12.5	1	2	1	1.5	1.5	7		1.5	1.5	1	1	1	2	0	0	0	1.5	1.5	0.5	0.5	0	0	2	1	1.5	1	1
4	1.5	0.5	2	4		0	1.5	9.5	0.5	1.5	2	2	1	0	2		1.5	1	0.5	2	2	12	1.5	1	1.5	1	1	6		1.5	1	1.5	1.5	0	2	0	0.5	0.5	2	2	1.5	2	0.5	0	2	1	1.5	1	1
4	1.5	2	2	4		0	2	11.5	0	1.5	1.5	0	1	0	0		1.5	1.5	1	2	2	9	1	1.5	2	1.5	0	6		2	0.5	1.5	1.5	2	1	0.5	1.5	0	1.5	2	2	1	0	0	2	1	1.5	1	1
4	0.5	1.5	2	4		0	0.5	8.5	0	0	0	0	0.5	2	2		1.5	1	1	2	2	12	2	1.5	0.5	1	0.5	5.5		2	2	1.5	0	0	0.5	0	0	1	2	2	1.5	0.5	0.5	1	2	1	0	1	1
4	1.5	1.5	2	4		0	1.5	10.5	1.5	1.5	3	1.5	1.5	2	2		0.5	1.5	0.5	2	2	13.5	1.5	1.5	1.5	1.5	0.5	6.5		1.5	1.5	1.5	0.5	0.5	2	0.5	0.5	1	1.5	2	1.5	1	0.5	0	2	1	1.5	1	1
4	1.5	2	2	4		0	1.5	11	0	2	2	0	2	2	2		1	1	1	2	2	13	2	2	0	1.5	0	5.5		2	1.5	1.5	2	0.5	2	0	0.5	0	1.5	2	2	1.5	1	0	2	1	1.5	1	1
4	1.5	1.5	2	4		0	1.5	10.5	1.5	1.5	3	1.5	1.5	2	0		1.5	1.5	1	2	2	13	1.5	0	1	1.5	1	5		1.5	1.5	1.5	1	0.5	2	0.5	2	0.5	1.5	2	1.5	1	0.5	0	2	1	1.5	1	1
4	1.5	1.5	2	4		0	1.5	10.5	0	2	2	0.5	0.5	2	2		1.5	0.5	1	2	2	12	1.5	1.5	1.5	1.5	1	7		2	1.5	1	1.5	0.5	2	0	1.5	0.5	1.5	2	1.5	1.5	0.5	0	2	1	1.5	1	1
4	1.5	0.5	2	4		0	1.5	9.5	1.5	1.5	3	1.5	1.5	2	2		1.5	1.5	0.5	2	2	14.5	1.5	1.5	1.5	1.5	0.5	6.5		1.5	1.5	1.5	0.5	0.5	1	0.5	2	0.5	1.5	2	1.5	1.5	0.5	0	2	1	1.5	1	1
4	1.5	1.5	2	4		0	1.5	10.5	2	1.5	3.5	1.5	1.5	2	2		1.5	0.5	1	2	2	14	1.5	1.5	1.5	1.5	0.5	6.5		1.5	1.5	1.5	1.5	1.5	2	2	1.5	1	1.5	2	1	1	0.5	1	2	1	1.5	1	1
4	1.5	0.5	2	4		0	2	10	1	1.5	2.5	0.5	1.5	2	2		1	1	0.5	2	2	12.5	1	1.5	2	1.5	1	7		2	1.5	1.5	1	0.5	1	0	2	0.5	1	2	2	1.5	0	0	2	1	1.5	1	1
4	0.5	1.5	0	4		0	2	8	0.5	2	2.5	0.5	0.5	2	2		1	1	0	2	2	11	1	1.5	1	2	1	6.5		1.5	1.5	1	0.5	0.5	1	0.5	2	1	0.5	2	1.5	2	1.5	0	2	1	1	1	1
4	1	2	2	2		0	2	9	1.5	2	3.5	1.5	2	2	2		1	1	1	2	2	14.5	1	1.5	1	1	1	5.5		1.5	1	1	1	0.5	2	1	1	0.5	1.5	2	2	1.5	1.5	0	2	2	1	1	1
4	2	0.5	2	2		0	1.5	8	0.5	2	2.5	2	1	2	2		2	1	0.5	2	2	14.5	1.5	2	1	1	1	6.5		2	1.5	1.5	1	0.5	1	0	1.5	0	0	2	2	2	0.5	0	2	1	1.5	1	0
4	2	2	2	2		0	2	10	1	2	3	2	1	2	2		1	1	0.5	2	2	13.5	2	2	2	2	0	8		2	0	1.5	2	1.5	2	0	1	0.5	1.5	2	1.5	2	0	0	2	2	0	1	0
4	2	1.5	2	4		0	1	10.5	1.5	1	2.5	2	2	2	2		1.5	0	1	2	2	14.5	1.5	2	1	1	2	7.5		2	0	2	1.5	2	2	0.5	1	0.5	1.5	2	1.5	1.5	0	0	2	1	1.5	1	1
4	2	0	2	4		0	2	10	1	1.5	2.5	0	0	2	2		0.5	0	0.5	2	2	9	1.5	2	1	1	2	7.5		0	0	2	2	1	1	0	0.5	0	1.5	2	1.5	1.5	2	0	2	1	1	1	1
4	1	1.5	2	2		0	1.5	8	2	1.5	3.5	1.5	1.5	2	2		1.5	2	0.5	2	0	13	1.5	1.5	1.5	1.5	0.5	6.5		1.5	1	0.5	1	2	2	0	1	0.5	0	2	1	1.5	1	0	2	1	1	0	0
4	1	1.5	2	4		0	2	10.5	1	1.5	2.5	2	1	2	2		2	0	1	2	0	12	1.5	2	1	2	0	6.5		2	1.5	2	2	2	2	1.5	1.5	1.5	1	2	1.5	2	0	0	0	2	1	0	1
4	1	1	2	4		0	0	8	0	1.5	1.5	1.5	0	2	2		2	2	1.5	2	0	13	1	1.5	2	2	1	7.5		2	2	1.5	1	0.5	0.5	0	0	1.5	0	2	1	2	0	0	2	1	0	0	0
4	1	1	2	4		0	0	8	0	1.5	1.5	2	1	2	2		1.5	0	0	2	2	12.5	0.5	2	0.5	2	0	5		2	0.5	0.5	0.5	0.5	1	0	1	0	1.5	2	2	2	0.5	0	2	1	1	0	0
4	2	1	2	4		0	1	10	1.5	1.5	3	2	2	2	2		1	1	1.5	2	2	15.5	2	2	0.5	0.5	2	7		2	1.5	2	1.5	2	1.5	0	1	0.5	2	2	1.5	1.5	0.5	0	2	1	1.5	1	1
4	0.5	0.5	2	3		0	2	8	0	1	1	1.5	1.5	2	2		1.5	1	0.5	0	0	10	1	1.5	1	1	1	5.5		1.5	1.5	1.5	1	1	1	1	1	1	1	1	1	1	0.5	2	2	1	0	1	1
4	1	1	2	4		0	2	10	1	2	3	2	2	2	2		1.5	0.5	1	2	2	15	1.5	2	0.5	0.5	2	6.5		2	1	1.5	1.5	0.5	2	0	2	0.5	2	2	1.5	2	0	0	2	1	0	0	0
4	2	2	2	3		0	0.5	9.5	1	1	2	2	0.5	2	2		1	1	1.5	2	2	14	2	2	1.5	1	0	6.5		1.5	1	1.5	1	0.5	2	0	1.5	1	1.5	1.5	1	1	1	0	2	2	1	1	1
4	2	2	2	4		0	2	12	1	2	3	1.5	2	2	2		1	1	1.5	2	2	15	1.5	2	1	1.5	0.5	6.5		0.5	2	1	1.5	2	2	1.5	0.5	1	1.5	2	1.5	1.5	1	0	2	1	0	0	0
4	1	1	2	4		0	1.5	9.5	1.5	1.5	3	2	1	2	2		2	0.5	1.5	2	0	13	2	1.5	1.5	1	1.5	7.5		2	2	1	1	0.5	2	1	2	1.5	1.5	2	2	1.5	1.5	0	2	2	0.5	1	1
4	0	0	2	3		0	1	6	1.5	1.5	3	2	2	2	0		0	1	1	2	0	10	2	0	1.5	1.5	2	7		1.5	1.5	2	1.5	1	2	2	0.5	0.5	1.5	1	1.5	1.5	2	0	2	2	0.5	1	1
4	1	1	2	4		0	1.5	9.5	1.5	1.5	3	2	1	2	2		2	0.5	1.5	2	0	13	2	1.5	1.5	1	1.5	7.5		2	2	1	1	0.5	2	1	2	1.5	1.5	1	2	1.5	1.5	0	2	2	0.5	1	1
4	1	1	2	3		0	2	9	1	1.5	2.5	1.5	1	2	2		2	0	1	2	0	11.5	1.5	2	1.5	1.5	0	6.5		2	2	1	1	2	2	0.5	2	1	0.5	2	1.5	2	0	0	2	2	1	1	1
4	1	1.5	2	4		0	1.5	10	1.5	1.5	3	1.5	1	2	2		1.5	0.5	1.5	2	0	12	1	1.5	1	1.5	1	6		1.5	1.5	1	1	1	1	1.5	2	0.5	1.5	2	1	1.5	0.5	0	2	1	1	1	1
4	0	2	2	3		0	1	8	0.5	2	2.5	2	2	2	2		1.5	1.5	1	2	2	16	1	2	1	1	1	6		2	2	1.5	1.5	0.5	2	0	0.5	0	1.5	1.5	2	2	2	0	2	1	0	1	1
4	2	2	2	3		0	2	11	1	2	3	1.5	2	2	2		1	1	1.5	2	2	15	1.5	2	1	1.5	0	6		0.5	2	1	1.5	2	2	1.5	0.5	1	1.5	2	1.5	1.5	1	0	2	2	0	1	1
4	2	2	2	4		0	1	11	0	2	2	2	1.5	2	2		0	0	1	2	0	10.5	2	2	1.5	1	0	6.5		2	2	1.5	1.5	1.5	2	0.5	0.5	1	1.5	2	1	0.5	0.5	0	2	1	0	1	1
4	2	1.5	2	3		0	2	10.5	1	2	3	2	2	2	2		1.5	1.5	1	2	2	16	1	2	1	1.5	1	6.5		0.5	1.5	1	1	1	1.5	0.5	2	0.5	1	1.5	1	1.5	1	0	2	1	0	1	0
4	1.5	2	2	4		0	2	11.5	1	1.5	2.5	2	2	2	2		2	1.5	2	2	2	17.5	2	0	1	1	0.5	4.5		2	2	2	1	1	2	0.5	2	0.5	1	2	1.5	1.5	0.5	0	2	1	1	1	0
4	2	2	2	2		0	2	10	1	1	2	0.5	1.5	2	2		2	1	2	2	2	15	1.5	0	0.5	1	0.5	3.5		1	1.5	1.5	0.5	1	2	0.5	2	0.5	1	2	1.5	1.5	0.5	0	2	1	1	0	0
4	1	1.5	2	4		0	2	10.5	2	1.5	3.5	0.5	1.5	0	0		1.5	1.5	1	2	0	8	1.5	2	1.5	1.5	0.5	7		0.5	0.5	1.5	1.5	0.5	0.5	1	0.5	0.5	1.5	2	1.5	1.5	0.5	0	0	1	2	0	0
4	2	2	2	2		0	2	10	0	2	2	2	1.5	2	2		1	2	1	2	2	15.5	1.5	2	1.5	1	2	8		2	2	1	1.5	0	0.5	0	0.5	0	2	2	2	1.5	2	0	2	1	1	1	1
4	1	0.5	2	4		0	1	8.5	0.5	1.5	2	1.5	1	2	0		1	1.5	1	2	0	10	1	2	1	1	1	6		1	1	2	1.5	2	2	2	1.5	1	1	0.5	1	0.5	1	0	2	0	0	1	1
4	2	1.5	2	4		0	2	11.5	2	2	4	0.5	0	2	2		0.5	2	1	0	2	10	1	2	1	1	0.5	5.5		0	1.5	1	0	0	0.5	0	0	0	1	0	2	2	1	0	2	2	0.5	1	1
4	2	2	2	4		0	2	12	0	2	2	0	1	2	2		2	1	2	2	2	14	1.5	2	2	1.5	0	7		2	2	1	0.5	1	2	1	2	0.5	1	2	1.5	2	1	0	2	2	1.5	0	1
4	1	1.5	2	4		0	2	10.5	1	1	2	0	0.5	2	0		1	1.5	0.5	2	2	9.5	1.5	2	0.5	0.5	1.5	6		1.5	1	1.5	1.5	0.5	0	0	1	0	0	1.5	1.5	1	1	0	0	1	1.5	1	1
4	1.5	1.5	2	4		0	2	11	1.5	2	3.5	2	2	2	2		1.5	1.5	1	2	0	14	1	2	0.5	1.5	1	6		2	2	1.5	1	1.5	2	0.5	1	0	1.5	2	2	2	0	0	2	0	0.5	1	1
4	1	2	2	4		0	2	11	2	2	4	2	2	2	0		1	1.5	2	2	0	12.5	2	2	0	2	2	8		2	2	2	2	0	0	0	0.5	0.5	2	0	2	1.5	2	2	2	2	2	1	1
4	1	1	2	3		0	0.5	7.5	0.5	1	1.5	2	1.5	2	2		1	1.5	0.5	2	2	14.5	1.5	2	1	1.5	1	7		1.5	1.5	1	0.5	0.5	0.5	1	1	0.5	1.5	2	2	2	1	1	2	1	0.5	0	0
4	2	1.5	2	2		0	2	9.5	0	2	2	1.5	2	2	2		1	2	1.5	2	2	16	1.5	2	1.5	0	1	6		2	1.5	1.5	0	1	2	2	1.5	1	0.5	2	0.5	0.5	2	1	2	1	1	1	1
4	1.5	1.5	0	2		0	2	7	0.5	1	1.5	1.5	1.5	2	0		1.5	1	1	2	2	12.5	1.5	1	1	1.5	0.5	5.5		1.5	1	1.5	2	0.5	2	0.5	1	0	2	0	2	1	0.5	0	2	0	0	0	0
4	1.5	1.5	2	2		0	2	9	1.5	1.5	3	0.5	1.5	2	2		1	1.5	1	0	0	9.5	1.5	1.5	1.5	1.5	0.5	6.5		1.5	1.5	1.5	1.5	0.5	2	1.5	1.5	1	1.5	2	1.5	1.5	0	0	2	0	0	1	0
4	1	1.5	2	4		0	1.5	10	1	1.5	2.5	1.5	1	2	2		1.5	0.5	1.5	2	0	12	1	1.5	1	1.5	1	6		1.5	1.5	1	1	1	1	1.5	1.5	0.5	0	2	1	1.5	0.5	0	2	2	1	1	1
4	1.5	1.5	2	4		0	0	9	1	2	3	2	2	2	2		2	1	0.5	2	2	15.5	1.5	2	1	1	1.5	7		2	1	1.5	1	0.5	1	1.5	0	0.5	1	2	1.5	1	1	0	2	0	2	1	1
4	1	1	2	2		0	1.5	7.5	0	1.5	1.5	0	1.5	2	2		2	0.5	1	2	2	13	1	2	0.5	1.5	2	7		2	1	1.5	1	1	0	0	0.5	0	2	2	2	2	0.5	1	0	2	0	1	1
4	1	0.5	2	4		0	1	8.5	0.5	1	1.5	2	1	2	2		1.5	1	0.5	0	0	10	0.5	0	0.5	1.5	2	4.5		2	2	1.5	2	0.5	1	0.5	0.5	1	1	0	1.5	1.5	1.5	0	0	1	1.5	1	1
4	1	0.5	2	4		0	1	8.5	0	1	1	1.5	1	2	2		2	1	0.5	2	0	12	0.5	0	1	1.5	2	5		2	2	1.5	2	0.5	0.5	2	1	0	1.5	2	1.5	1	2	0	0	0	1	1	0
4	1.5	1	0	4		0	1.5	8	0	1.5	1.5	2	2	0	2		1.5	0.5	0.5	2	2	12.5	1	1.5	1.5	1	0.5	5.5		2	1.5	1	0.5	0.5	0.5	0.5	1	0	1	2	2	1	0.5	0	2	1	2	1	1
4	0	1	2	2		0	0.5	5.5	1	1	2	1	1	2	0		1	0.5	1	2	0	8.5	0.5	1.5	0.5	0	0.5	3		2	1.5	2	1.5	0.5	0.5	0	0.5	0	2	1	2	2	1	0	2	1	1.5	0	0
4	1.5	0	0	4		0	0	5.5	1	0	1	0	0	0	0		1.5	0.5	1.5	0	0	3.5	1	0	1	0	1.5	3.5		2	0	1.5	2	1.5	1	0	0.5	1.5	2	2	1.5	2	0	1	2	0	0.5	1	1
4	1.5	1	2	4		0	1	9.5	1	1.5	2.5	1.5	2	2	0		1	1	1	2	2	12.5	1.5	2	1.5	1.5	1	7.5		2	1.5	1	1	2	2	2	2	0.5	1	2	1.5	1.5	0.5	0	2	2	1.5	1	1
4	1.5	1.5	0	4		0	1.5	8.5	2	0	2	0.5	1.5	2	0		1	1.5	1.5	0	0	8	1	1.5	1.5	1.5	1	6.5		1.5	1.5	1.5	1.5	1	0.5	0.5	1	0.5	1	2	0	1.5	1	0	2	0	1	1	1
4	1.5	1	0	4		0	1.5	8	1	1.5	2.5	1.5	1	2	2		1	1	1	2	2	13.5	1.5	1.5	1.5	1	1.5	7		1.5	1.5	1.5	1	0.5	2	0.5	0.5	0	2	2	2	2	0.5	0	2	1	0.5	1	1
4	1.5	1	0	4		0	1.5	8	1	1.5	2.5	1.5	1	2	2		1	1	1	2	2	13.5	1.5	1.5	1.5	1	1.5	7		1.5	1.5	1.5	1	0.5	2	0.5	0.5	0.5	2	2	2	2	0.5	0	2	1	0.5	1	1
4	1	1	2	4		0	1	9	1.5	2	3.5	2	1	2	0		2	2	2	2	0	13	1.5	2	1	1.5	0	6		2	2	1	1	1	0.5	0.5	1.5	0.5	1	0.5	1.5	1.5	0	0	0	0	1.5	1	1
4	1	2	2	4		0	1.5	10.5	0	1.5	1.5	1.5	2	2	2		1	1	0.5	2	2	14	1	2	1	1.5	2	7.5		2	2	1.5	2	0.5	1	0	0	0.5	2	2	1.5	1.5	2	1	0	0	0	1	1
4	1.5	2	0	3		0	2	8.5	2	2	4	2	1	2	0		1.5	1.5	1.5	2	2	13.5	1.5	0	1	1	1	4.5		1.5	1.5	1.5	1	0.5	2	0	0.5	0.5	1.5	2	1	2	1	1	0	1	2	1	1
4	1.5	1.5	0	0		0	1.5	4.5	1	2	3	1	0.5	2	2		1.5	1	1	2	2	13	1.5	1.5	1	1.5	1	6.5		2	1.5	1.5	0.5	0	2	0.5	0	0	2	2	1.5	1.5	2	0	0	0	2	1	1
4	1	0.5	2	4		0	2	9.5	0	2	2	2	2	0	2		1	1.5	0	0	0	8.5	0	1.5	0	2	2	5.5		0	0	0.5	0.5	0.5	0	0.5	0.5	0	1.5	0.5	1.5	1.5	0	0	0	0	1	1	1
4	1.5	1	2	0		0	1	5.5	2	2	4	0	1.5	0	0		0	1	0.5	0	0	3	1	1.5	0.5	0	1	4		1	1.5	0.5	1	0	0	2	0.5	1	0	0.5	1	0	1.5	0	0	0	0	1	1
4	1.5	1.5	0	4		0	1	8	1.5	2	3.5	2	1.5	2	2		2	1	1	0	0	11.5	2	2	1	0.5	0.5	6		2	1	2	1.5	2	1.5	0.5	2	1	0.5	2	1	1.5	0.5	0	2	1	2	0	0
4	1	1	0	2		0	2	6	1	1.5	2.5	2	1.5	2	0		1.5	1	1	2	2	13	1	2	1.5	2	1	7.5		1.5	1	2	1.5	0.5	2	1	0.5	0	1.5	2	1.5	2	0.5	0	0	1	0	1	1
4	1	0	2	2		0	1.5	6.5	0.5	1.5	2	1	0	2	0		1.5	1.5	1.5	0	0	7.5	2	1.5	1.5	0.5	1	6.5		1.5	1.5	1	0.5	1	2	0	0.5	0.5	2	2	1.5	1.5	0.5	1	2	0	1.5	1	1
4	1.5	1.5	0	4		0	1	8	1.5	2	3.5	2	1.5	2	0		2	1	1	2	0	11.5	2	2	1	0.5	1	6.5		2	1	2	1.5	0	0	1	1	0.5	1	2	0.5	1	0.5	0	0	1	2	0	0
4	1	1	2	4		0	2	10	2	1.5	3.5	0	1	2	0		0.5	1.5	0.5	2	0	7.5	0.5	1.5	2	1.5	1	6.5		0.5	1	1	1.5	0.5	0.5	1	2	0.5	0.5	1.5	0	0	0	0	0	0	0	1	1
4	1	2	0	4		0	2	9	1	2	3	2	1	2	0		0.5	2	2	2	0	11.5	2	2	0.5	0.5	0.5	5.5		1.5	1	1.5	1	0.5	0	0.5	0	0.5	2	0	1.5	2	1	0	0	0	0	1	1
4	1	2	0	4		0	2	9	1	2	3	2	1.5	2	0		0.5	2	1.5	2	0	11.5	2	2	1.5	0.5	0.5	6.5		1.5	1	1.5	1	0.5	0.5	0.5	2	0	2	2	1.5	1.5	1	0	0	2	1.5	1	1
4	1	1	0	2		0	1	5	1	1	2	1.5	1	0	0		2	0.5	0.5	0	0	5.5	1.5	1	0.5	1.5	1	5.5		1.5	0.5	1.5	1	0	1.5	2	1.5	0	1.5	2	1	0.5	1.5	0	0	2	0.5	1	1
4	1.5	0.5	0	2		0	2	6	1	1	2	2	0.5	2	0		1.5	0.5	1	2	2	11.5	1.5	2	0.5	0	0	4		2	2	1.5	1	1.5	1	0	1	0	2	1	2	2	1	0	0	1	1.5	1	1
4	1.5	1.5	2	4		0	1	10	2	1.5	3.5	2	1.5	0	0		2	0	1	2	0	8.5	2	2	1.5	0	0	5.5		2	2	1.5	0.5	0.5	1.5	1	2	1.5	0.5	2	0	0	0.5	0	0	1	1	1	1
4	1	1	0	0		0	2	4	1	2	3	2	2	2	0		1	0.5	1.5	2	2	13	1	0	2	2	0	5		2	2	1.5	0.5	0.5	1.5	0.5	1.5	0	2	2	1	0.5	0	0	0	0	2	1	1
4	1.5	1.5	0	2		0	1	6	2	1	3	2	1.5	2	2		1	0.5	1	2	2	14	1.5	2	1.5	2	0.5	7.5		1.5	1.5	0.5	0.5	0.5	2	1.5	0.5	1	1.5	2	2	1.5	1	0	2	1	1.5	1	1
4	1.5	0.5	0	2		0	2	6	1	1	2	2	0.5	2	0		1.5	0.5	1	2	2	11.5	1.5	2	0	2	0	5.5		2	2	2	1.5	1.5	1	0.5	2	0	2	2	2	2	1	0	0	1	1.5	1	1
4	1.5	1	2	2		0	1	7.5	0.5	2	2.5	1	1.5	0	0		2	0.5	1	2	2	10	1.5	2	1	1.5	0	6		2	1.5	1	0.5	0.5	2	0	0	1	0.5	2	2	1.5	1	0	0	0	0.5	1	1
4	1	1	0	2		0	2	6	1	1.5	2.5	2	1.5	2	0		1.5	1	0.5	2	2	12.5	1	1.5	1.5	2	1	7		1.5	1	2	1.5	0.5	2	0	1	0.5	1	2	0.5	1.5	0	1	0	1	0	1	1
4	1	2	0	2		0	2	7	1	0.5	1.5	0	1	2	0		1.5	1.5	0.5	2	0	8.5	1.5	2	0	1.5	1	6		2	1	1.5	0.5	1	2	0.5	1	0.5	0.5	2	1.5	1.5	0.5	0	2	1	1.5	1	1
4	1	0.5	0	2		0	1	4.5	1.5	1.5	3	2	1.5	0	0		1	0.5	0.5	2	0	7.5	1.5	2	1.5	1.5	1.5	8		2	1.5	1	0.5	0.5	2	0	1	0.5	2	2	1.5	1.5	0.5	0	0	1	1.5	1	1
4	1	0.5	0	2		0	1	4.5	1	1.5	2.5	2	1.5	0	0		1	0.5	0.5	2	0	7.5	2	2	1.5	1.5	1.5	8.5		2	1.5	1	0.5	0.5	2	0	2	0.5	2	2	1	0.5	0.5	1	0	1	1.5	1	1
4	1.5	1	0	4		0	1.5	8	0	1	1	2	2	0	2		2	0.5	0.5	2	2	13	1	2	1	1	1.5	6.5		2	1.5	1	0.5	0	1	0.5	2	0.5	1.5	2	1.5	2	0.5	0	2	1	1	1	0
4	1	1	0	4		0	2	8	0.5	1.5	2	2	1.5	2	0		2	1	0.5	2	2	13	1	1.5	1	1	0.5	5		2	1.5	1.5	0.5	1.5	2	0	0.5	0	1.5	2	2	2	1.5	0	2	0	1.5	1	1
4	1.5	1	2	4		0	2	10.5	1	1.5	2.5	1.5	1	2	2		1.5	0	0	2	2	12	1.5	2	1.5	1.5	0.5	7		1.5	1.5	1.5	1.5	1	1	0	1	0.5	2	2	2	2	0	2	0	0	2	1	1
4	1.5	1.5	0	4		0	2	9	1	1.5	2.5	2	2	2	2		1.5	0	1.5	2	2	15	1.5	2	1.5	1.5	0.5	7		1.5	2	2	1.5	1	2	2	0.5	0.5	1.5	2	1.5	1	0	0	0	2	1.5	1	1
4	1	1.5	0	2		0	1.5	6	0.5	1.5	2	2	1.5	2	0		2	1.5	1	0	0	10	2	2	1.5	1	2	8.5		2	1	2	2	0.5	2	0.5	2	0	0.5	2	2	0.5	1	0	0	0	0	0	0
4	1	1.5	0	1		0	1.5	5	0.5	1	1.5	0.5	1.5	2	0		0	1.5	1	2	2	10.5	0	2	1.5	1.5	1.5	6.5		1.5	1	2	1	1	1	0	2	0.5	0	0	1	1.5	1.5	0	2	1	1.5	1	1
4	0.5	0.5	2	4		0	1	8	0	1.5	1.5	1	0	2	2		0.5	1.5	0.5	0	2	9.5	1.5	1.5	1	1	1.5	6.5		0.5	0.5	1.5	0.5	0.5	1	0	0.5	0.5	1	0.5	1	2	0.5	1	2	0	1	1	1
6	1	1	0	4		0	1.5	7.5	0.5	1.5	2	2	1	2	0	0	1.5	1	0.5	2	2	12	1.5	1.5	1	1.5	0.5	6	2	2	2	1.5	1	0.5	0.5	0	1.5	0.5	1	1.5	1.5	1.5	0.5	0	0	1	0.5	1	1
6	1	1	0	4		0	1.5	7.5	0.5	1.5	2	0.5	0.5	2	0	0	1	1	0.5	2	0	7.5	1	1.5	1.5	1.5	0.5	6	0	2	1.5	1	1	1	1.5	0.5	0.5	0.5	1.5	0	2	2	0	1	2	0	2	1	1
6	1	0	0	4		0	1.5	6.5	1	1	2	1	1	0	2	0	1.5	0.5	0	2	2	10	2	2	0.5	1	0	5.5	0	1.5	2	1.5	1	2	1.5	1	1	0.5	1.5	0.5	2	2	1.5	0	0	1	1.5	1	1
6	1.5	1	0	4		0	2	8.5	1	1.5	2.5	2	2	0	2	0	1	1	0.5	2	2	12.5	2	1.5	1	0.5	1	6	2	1.5	0	1.5	1.5	1.5	2	0.5	1	1	1	0.5	2	2	1	0	2	1	0	1	1
6	1	1	2	4		0	1.5	9.5	1	2	3	1	1.5	2	2	0	1	1	1	2	2	13.5	1	2	1	1	1	6	2	1	1.5	2	1	1.5	2	0.5	2	0	1	2	1.5	2	0.5	0	0	2	1	1	1
6	2	1.5	2	4		0	2	11.5	1	1.5	2.5	0	1	2	2	0	2	1.5	1	0	2	11.5	1.5	2	0.5	0.5	2	6.5	0	1.5	2	2	1.5	2	1.5	0	1	1	1.5	1	1.5	2	0.5	0	0	2	0.5	1	1
6	1	1.5	0	4		2	1	9.5	1	1.5	2.5	1.5	1	0	2	0	1.5	1	1	2	2	12	1.5	1	1	1	1	5.5	2	1.5	1.5	2	1.5	1.5	1	0	0.5	1	1	2	1.5	2	1	0	0	1	1	1	1
6	1	1	0	4		0	1	7	1	1.5	2.5	2	1	0	2	0	1.5	1	1	2	2	12.5	1.5	2	1	1	1	6.5	2	2	2	2	1	1.5	1.5	2	0.5	0.5	1.5	2	1.5	2	1	0	0	0	2	1	0
6	1.5	1.5	2	4		0	2	11	1	2	3	2	1	2	2	2	2	1	1	2	2	17	1.5	2	1	1	0	5.5	2	2	2	2	1.5	1	2	0.5	2	2	1.5	2	1	2	0.5	0	0	1	1	0	1
6	1	1	2	4		0	1.5	9.5	0.5	1.5	2	2	1	2	2	0	0.5	1.5	1	2	2	14	1.5	1.5	1	1	1	6	2	2	2	2	1.5	2	1	1.5	2	1	1.5	1.5	1.5	1.5	0.5	0	0	1	1.5	1	1
6	1.5	1	2	4		0	2	10.5	1	2	3	1	1	0	2	0	1.5	1	1	2	0	9.5	1.5	1.5	1.5	1.5	1	7	0	2	2	1.5	1.5	0.5	2	0.5	0.5	0.5	1.5	2	1.5	1.5	0.5	0	0	2	1.5	0	0
6	1	1.5	2	4		0	1.5	10	1	1.5	2.5	2	1	2	2	0	1.5	1.5	0.5	2	2	14.5	1.5	1.5	1.5	0	1.5	6	0	2	2	1.5	1.5	1	2	2	0.5	1.5	1.5	2	1.5	2	0	0	0	1	1.5	1	1
6	1	1	2	4		0	1	9	1	1.5	2.5	1	1	2	2	0	2	1	1	2	2	14	1	2	1	0	1	5	2	1.5	1	1.5	1	1.5	1	2	0.5	0.5	1.5	2	1.5	2	1.5	0	0	1	1.5	1	1
6	1.5	1.5	2	4		0	0	9	1.5	2	3.5	0.5	1.5	2	2	0	2	0.5	1	2	0	11.5	1.5	2	1.5	1.5	0	6.5	0	1.5	1.5	1	1.5	2	1.5	2	1	1.5	2	2	2	1.5	1	2	0	1	1.5	1	1
6	0	1	0	4		0	0.5	5.5	1	2	3	1.5	0.5	2	0	0	2	1	1	2	2	12	2	2	1	1.5	0	6.5	2	1	2	1.5	1.5	2	1	0	1	0	1.5	1	2	2	1	0	2	2	1	0	1
6	1.5	0.5	2	4		0	1	9	1.5	2	3.5	1	1.5	2	2	0	1	2	0.5	2	0	12	1.5	1.5	1.5	1.5	1	7	0	2	2	1.5	1.5	1	2	1.5	1	0.5	0	2	1	1.5	0.5	2	0	2	1.5	1	0
6	1	1	2	4		0	1.5	9.5	1	1.5	2.5	0.5	1	2	2	0	1	1.5	0.5	2	2	12.5	1	1.5	1.5	0	1.5	5.5	0	1	1.5	1.5	1	0.5	1	1	1	0.5	1.5	1.5	1.5	1.5	1	0	0	1	0.5	1	1
6	1	1	2	4		0	1.5	9.5	2	1.5	3.5	1	1	2	2	0	1.5	1	1	2	0	11.5	1	2	1.5	1	1	6.5	0	1.5	2	1.5	1	1	1	1	1	1	1.5	2	1.5	1.5	0.5	0	0	1	1	1	1
6	1	1.5	0	4		0	1	7.5	0.5	1	1.5	2	1	2	0	0	2	0	1	2	2	12	0	0	1	1.5	2	4.5	0	2	2	2	1.5	1	0.5	0	1.5	0	1	2	2	1	0.5	0	0	0	0.5	0	1
6	1.5	0.5	2	2		0	1	7	1.5	2	3.5	1.5	1.5	0	0	0	2	2	0	2	2	11	1.5	2	1	0	0	4.5	0	0.5	2	1.5	1.5	2	1.5	1	1	1.5	1.5	1	1.5	2	0	0	0	1	0.5	1	0
6	1	1	2	4		0	2	10	1.5	2	3.5	2	1	2	2	0	2	1	1	2	2	15	2	2	1	1	1.5	7.5	0	2	2	1.5	1	1	1	1	0.5	0.5	2	2	1.5	2	0	0	2	1	0.5	1	1
6	1	1.5	2	4		0	1.5	10	1	1.5	2.5	1.5	1.5	2	2	0	2	1.5	1	2	2	15.5	2	2	1	1	0.5	6.5	0	2	2	2	2	1.5	2	1.5	1	1	1.5	0	2	0	0.5	0	0	1	1.5	1	1
6	1.5	1.5	0	4		0	1.5	8.5	1	1.5	2.5	2	2	2	2	0	1	0	0.5	2	2	13.5	1	2	1	1.5	1	6.5	0	1.5	1	2	1	1	2	1.5	2	0.5	1	1	1.5	2	1	0	0	0	2	1	1
6	1	1	2	4		0	1	9	2	2	4	2	0.5	2	2	0	1	2	1	2	2	14.5	1.5	2	1	1.5	1.5	7.5	2	1.5	2	1.5	1	0.5	2	2	1	0	0	0	0	0	0	0	0	2	0.5	1	1
6	0.5	0.5	2	4		0	1.5	8.5	1.5	1	2.5	1	1.5	2	2	2	2	0.5	0	2	2	15	0.5	2	1.5	1.5	1	6.5	2	2	1.5	1.5	1	2	2	2	2	1	1.5	2	1.5	1.5	0	1	2	0	1.5	1	1
6	0.5	0.5	2	4		0	2	9	0	2	2	2	1	2	2	2	1	1	0	2	2	15	1.5	2	2	0	0	5.5	2	2	1.5	2	1.5	2	1.5	0	1	0.5	1.5	0	2	2	1.5	0	0	0	1	1	1
6	1	1.5	0	4		0	2	8.5	0	2	2	2	1	2	2	0	0.5	0.5	1	2	2	13	2	2	1	0	0	5	0	2	2	2	1.5	2	0.5	2	0	0.5	2	2	1.5	2	0.5	0	0	0	1.5	1	1
6	1.5	1.5	2	4		0	1.5	10.5	0.5	1.5	2	2	2	2	0	0	1.5	1	1.5	2	2	14	1.5	1.5	0.5	0	1.5	5	0	2	1.5	2	2	2	0	2	2	0	1.5	2	0.5	2	0.5	0	0	1	1.5	1	1
6	1	1	2	4		0	1	9	0.5	1	1.5	1.5	1.5	2	0	0	1	1	1	2	2	12	2	0	1	1	2	6	0	1.5	1.5	1.5	1.5	0.5	2	0	1	0.5	1.5	2	1.5	1.5	1.5	0	0	0	0.5	1	1
6	1	0.5	0	4		0	2	7.5	0.5	1.5	2	2	0.5	2	2	0	1	1	0.5	2	0	11	1	1.5	1	1.5	1.5	6.5	2	2	2	1.5	1.5	2	1.5	1	0.5	0.5	1.5	2	1.5	1.5	0.5	0	0	1	1.5	1	1
6	1.5	1	2	4		0	2	10.5	0.5	1	1.5	2	1.5	2	2	0	2	1	0.5	2	2	15	0.5	2	0.5	0	1	4	2	1.5	1	1.5	1	0.5	2	1	1.5	0.5	1	2	1.5	2	0.5	1	2	1	0.5	1	1
6	1.5	1.5	0	4		0	2	9	1	1.5	2.5	2	1.5	2	2	0	1.5	1.5	1	2	2	15.5	1.5	2	0.5	0.5	1.5	6	2	2	2	2	1.5	1.5	2	1.5	1	0.5	1.5	2	1.5	2	0	1	2	1	1.5	1	1
6	1.5	1.5	2	4		2	2	13	1.5	1.5	3	2	1	2	2	0	1.5	1	1	2	2	14.5	1.5	1.5	1	1.5	0.5	6	2	1.5	1.5	2	1.5	2	1	2	1.5	0.5	1.5	2	1.5	2	1	0	0	1	1.5	1	1
6	1.5	1.5	2	4		0	2	11	0.5	1.5	2	0.5	1.5	2	2	0	2	1	0.5	2	2	13.5	1	1.5	0	0	1.5	4	2	1.5	1.5	1.5	1	1	1.5	0.5	0.5	0.5	1	2	1.5	1.5	0.5	2	0	2	0.5	1	1
6	1	1.5	0	4		0	2	8.5	1	1.5	2.5	0.5	2	2	2	0	1.5	1.5	1	2	0	12.5	2	2	1	1	1.5	7.5	2	2	1.5	1.5	0.5	2	1	2	0.5	0.5	2	2	2	2	1	1	0	1	2	1	1
6	1.5	2	2	4		0	2	11.5	1	1.5	2.5	1.5	0.5	0	0	0	2	1	1	2	2	10	2	2	1.5	1	0.5	7	2	1.5	2	1.5	1	1	1.5	0.5	1	1	0.5	1.5	1	1.5	0	0	0	1	0	1	1
6	1	0	2	4		0	1.5	8.5	0	0.5	0.5	1.5	0.5	0	0	0	2	1.5	1	0	0	6.5	0.5	2	1.5	0.5	0.5	5	0	2	2	1	1.5	1	1	0	2	1	1	2	1.5	1	0.5	2	0	0	0	1	1
6	1	2	2	4		0	1	10	1.5	1.5	3	2	0.5	2	0	0	1.5	1.5	1	2	0	10.5	2	2	1.5	1	0.5	7	0	1.5	2	0.5	1	1.5	1	0.5	0.5	1	1	2	2	2	1	0	0	2	2	1	1
6	1	1.5	0	4		0	1	7.5	0	1	1	1.5	0	2	2	2	1.5	1	1	2	2	15	2	2	1.5	1.5	1	8	0	1.5	1.5	1.5	1.5	2	2	1	1.5	1.5	0.5	2	0.5	2	0	0	0	0	1	1	1
6	1.5	2	2	4		0	2	11.5	1.5	2	3.5	0	1	2	0	0	1.5	1.5	1	2	0	9	2	2	1	0.5	1.5	7	0	1.5	1.5	1.5	1	1	1.5	0.5	0.5	0.5	1.5	1.5	1	1	1	0	0	1	1.5	0	1
6	1	0.5	2	4		0	2	9.5	1.5	1.5	3	2	0.5	2	0	0	0.5	1	0.5	2	0	8.5	1.5	1.5	1	1	0.5	5.5	0	1.5	1	2	1.5	2	2	0.5	1.5	0.5	0.5	1.5	1.5	1.5	0	0	0	0	0.5	1	1
6	1.5	0	2	4		2	1.5	11	1	0	1	2	2	2	2	0	2	0.5	1	2	0	13.5	1	2	1.5	1	1	6.5	0	2	0	1.5	1	0.5	2	1	0	0	1.5	2	1.5	1.5	2	0	0	1	1.5	1	1
6	2	1.5	2	4		2	2	13.5	1.5	1.5	3	1	1.5	2	2	0	2	1	1	2	2	14.5	2	2	1.5	1	0.5	7	2	1.5	1	1.5	1	0.5	2	1	1.5	1	1.5	2	1.5	1.5	1.5	0	0	1	1.5	1	1
6	1	1	2	4		0	1.5	9.5	1	1.5	2.5	0.5	1.5	0	0	0	1.5	1.5	1	0	2	8	1	0	1.5	1	1.5	5	2	1	1.5	1.5	1.5	0.5	1.5	1.5	1	0.5	1.5	1.5	1.5	2	0.5	0	0	0	0	1	1
6	2	1.5	2	4		0	1.5	11	1.5	2	3.5	2	1	2	2	0	1.5	1	1	2	0	12.5	2	1.5	1	0.5	2	7	0	2	2	1.5	1.5	2	1.5	1	0.5	0.5	2	2	1.5	2	1	0	2	2	1.5	1	1
6	1	1.5	0	4		0	1.5	8	1	1.5	2.5	0.5	1	2	0	0	1.5	1	1.5	0	0	7.5	2	2	1	1	1	7	0	2	1.5	1.5	1	1	2	0.5	2	0	1.5	2	2	2	1	0	0	1	2	0	1
6	1.5	1.5	2	4		2	2	13	1.5	1.5	3	2	1	0	2	0	2	1	1	2	2	13	1	2	1	1	1.5	6.5	2	2	2	2	1	1	1.5	0	1	0.5	1.5	2	1.5	2	0	0	0	1	0.5	1	1
6	0	0	0	4		0	0.5	4.5	1.5	2	3.5	1.5	0.5	2	0	0	1	1	0	2	2	10	2	2	1	1.5	0.5	7	0	1	2	1.5	1.5	2	1	0	0	0	1.5	2	1	1.5	0	1	0	2	2	1	1
6	2	2	2	4		0	2	12	0	2	2	2	1	2	2	0	2	1	1	2	2	15	1.5	2	0	0	2	5.5	2	1.5	1.5	2	1	1	1	0	2	0.5	1	2	0.5	1.5	0	0	0	1	1.5	1	1
6	0	0	0	4		0	2	6	2	1	3	0.5	0.5	2	0	0	1	1.5	0	0	2	7.5	1.5	2	2	2	0.5	8	0	0.5	2	1.5	0	0.5	0	0	1	0	1.5	1.5	1.5	1.5	0.5	0	0	2	0	1	1
6	1.5	2	2	4		0	2	11.5	0.5	2	2.5	1	2	2	0	0	2	1	2	2	0	12	2	2	2	0	1	7	2	2	2	2	1.5	1	1.5	0.5	2	0.5	2	2	2	2	1	0	2	1	2	1	0
6	1.5	2	2	4		2	2	13.5	0.5	2	2.5	1.5	2	2	2	0	2	1	2	2	2	16.5	2	2	1.5	0	1	6.5	2	2	2	2	1.5	1	2	0.5	1	1	2	2	2	2	1	0	2	1	0	1	0
6	1.5	1	2	4		0	1.5	10	1	2	3	2	0.5	2	0	0	1.5	1	0.5	2	2	11.5	1.5	2	1.5	0.5	0	5.5	2	2	2	1.5	1.5	2	2	1.5	1	0	1.5	2	1.5	1.5	0.5	1	2	1	0.5	1	0
6	1.5	1.5	2	4		0	1.5	10.5	1	2	3	1.5	1.5	2	0	0	2	1	1.5	2	2	13.5	1.5	1.5	1.5	0	1.5	6	2	2	2	2	1.5	1.5	1.5	0.5	1.5	0.5	1.5	2	1.5	2	0.5	1	2	1	0.5	1	1
6	1.5	1.5	0	4		0	1.5	8.5	1	2	3	0.5	1.5	0	0	0	1	2	2	2	0	9	1.5	2	0	0.5	1.5	5.5	0	2	2	1.5	0.5	0	2	1	0.5	0	1	2	1.5	1	0.5	0	2	1	0.5	0	0
6	1.5	2	2	4		0	1	10.5	1	2	3	1.5	1.5	0	0	0	1	1	1.5	2	0	8.5	1	2	1	0.5	1.5	6	0	2	1.5	2	1.5	1	1	0.5	0.5	1	1.5	2	1.5	1.5	0.5	0	2	1	1	1	1
6	1.5	1	2	4		0	2	10.5	1	2	3	1.5	1.5	0	2	0	1	1.5	1	2	0	10.5	2	1.5	1.5	0.5	0.5	6	0	1.5	1	2	0	0.5	2	0.5	1	0.5	1	1.5	1.5	1.5	0.5	0	0	1	1	1	1
6	1.5	1.5	0	4		0	2	9	1	0.5	1.5	1.5	1.5	2	0	0	1	0.5	1.5	2	0	10	1.5	2	1	0.5	0.5	5.5	0	1.5	1.5	1.5	1	1	2	0.5	0.5	1	1	2	1.5	1.5	1	0	2	0	1.5	0	0
6	1	1	0	4		0	2	8	1.5	1	2.5	1.5	1.5	2	0	0	1	0.5	0.5	2	2	11	1	1.5	1	0.5	1.5	5.5	0	1.5	1.5	1.5	1	1	1	1	0.5	0.5	1.5	2	1.5	2	0.5	0	0	1	2	1	0
6	1.5	1.5	2	4		0	2	11	1.5	1.5	3	1.5	1.5	2	0	0	1	0.5	1.5	2	2	12	1.5	2	1	0.5	0.5	5.5	0	1.5	1.5	1.5	1	1	2	0.5	0.5	0.5	1.5	2	1.5	1.5	1.5	0	2	1	2	1	1
6	1	1	0	4		0	2	8	1	1.5	2.5	1.5	1	2	0	0	2	0.5	0.5	2	2	11.5	1.5	1.5	1	0.5	0.5	5	0	1.5	1.5	1	1	1	0.5	0.5	1.5	1.5	0.5	2	1.5	1.5	0.5	0	0	0	2	1	0
6	1.5	1.5	2	4		0	2	11	1.5	1.5	3	1.5	1.5	0	2	0	1	0.5	1	2	2	11.5	1.5	2	1.5	1	1	7	0	1.5	1.5	1	1	2	2	1.5	1	0.5	1.5	1.5	1.5	2	1	0	0	1	1.5	0	0
6	1.5	1	2	4		0	1.5	10	1	2	3	2	1.5	0	2	0	1	1	1	2	2	12.5	2	2	0.5	0	0	4.5	0	0.5	1.5	1.5	2	2	2	2	1.5	0.5	0	1.5	0.5	1	1	0	0	2	0	0	0
6	1	1	0	4		0	2	8	0.5	1.5	2	2	1.5	0	0	0	0.5	0.5	1	2	2	9.5	1.5	2	1.5	0.5	0	5.5	0	1.5	1.5	1.5	1.5	1	0.5	1	1.5	1.5	1	1	0.5	0.5	0.5	0	0	0	1	1	1
6	1.5	1.5	0	4		0	2	9	1	2	3	2	1.5	2	0	0	2	2	1.5	2	2	15	1.5	1.5	0.5	0	1.5	5	0	2	2	2	1.5	1.5	1	0.5	1	0.5	1.5	0	1.5	1.5	0.5	1	2	1	0.5	0	1
6	1.5	1.5	2	4		0	2	11	1.5	1.5	3	1.5	1.5	2	2	0	1	0.5	1	2	2	13.5	1.5	2	0	0.5	2	6	0	1.5	1.5	1.5	1.5	1	2	1	0.5	0.5	1.5	2	1.5	2	1	0	2	1	2	1	1
6	1.5	2	2	4		2	2	13.5	1.5	2	3.5	2	2	0	2	0	2	0.5	1.5	2	2	14	2	2	1	0.5	2	7.5	2	2	2	1.5	1.5	0.5	2	2	0	0	1.5	2	2	2	1.5	2	0	1	0	1	1
6	1.5	2	2	4		0	0	9.5	0.5	2	2.5	0.5	1.5	2	2	0	1	1	1.5	2	2	13.5	2	1.5	1.5	0.5	0.5	6	0	1.5	1.5	1.5	1.5	1	1.5	0	0.5	0.5	1	0	1.5	0	0.5	0	0	0	1.5	1	1
6	1.5	1	2	4		0	2	10.5	1	1.5	2.5	1.5	1.5	2	2	0	1.5	1	0.5	2	2	14	2	2	1	0.5	0.5	6	2	2	1	1.5	1	0.5	1.5	0	0	0	2	2	2	2	1	0	0	0	1	1	1
6	1	1	0	4		0	1	7	1.5	1.5	3	2	1.5	2	2	0	2	1.5	1.5	2	2	16.5	1	2	1	0.5	1	5.5	0	2	2	1.5	1	0.5	1	0.5	0.5	0	1.5	2	1	2	1	0	0	1	0.5	1	1
6	1.5	1.5	2	4		0	1.5	10.5	0.5	2	2.5	0.5	1.5	0	2	0	2	1	1	2	2	12	1.5	2	1.5	0.5	0.5	6	0	1.5	1.5	1.5	1.5	1	2	0.5	2	0.5	2	2	2	2	1	0	2	1	2	1	1
6	1.5	1.5	2	4		0	2	11	1.5	1.5	3	2	1	2	2	0	1	0.5	1	2	2	13.5	1.5	2	1	0.5	1.5	6.5	0	1.5	1.5	2	1.5	0.5	1	0	1	0.5	1.5	2	1.5	2	1	0	2	1	0.5	1	1
6	1.5	1	2	4		0	2	10.5	1.5	1.5	3	1.5	1.5	2	2	0	2	0.5	1	2	2	14.5	1.5	1.5	1.5	0.5	1.5	6.5	0	2	2	2	1.5	1	2	1	1	0.5	2	2	2	2	1	0	0	1	2	1	1
6	1	0.5	2	4		0	1.5	9	0.5	1	1.5	1	1.5	2	2	0	1.5	1	1	2	0	12	1.5	2	1.5	1	0.5	6.5	0	1.5	1.5	1.5	1	1	1.5	0.5	1	1.5	1.5	2	1.5	1.5	0	0	0	1	0.5	1	1
6	1.5	0.5	0	4		0	2	8	1.5	1.5	3	0	0.5	0	2	0	0.5	1	0	2	2	8	1.5	1	1.5	2	0.5	6.5	0	2	1	1	0.5	2	1	1.5	0.5	0	1	2	2	2	1	0	0	1	0.5	1	1
6	1.5	0	2	4		0	1.5	9	1	2	3	0.5	1.5	0	2	0	1	2	1	2	2	12	1	1.5	1.5	1.5	1	6.5	0	1.5	2	1.5	1	1.5	0	0	1	1	1.5	2	1.5	2	0.5	0	2	0	1.5	1	1
6	1	1.5	0	4		0	2	8.5	0	1.5	1.5	1.5	1.5	2	2	0	2	1.5	1	2	2	15.5	1.5	2	1	0.5	1.5	6.5	0	2	1.5	2	1	0.5	1	0.5	0.5	0.5	1.5	2	1.5	1.5	1	0	0	1	0.5	1	1
6	2	1.5	0	4		0	2	9.5	0.5	2	2.5	2	1	0	2	0	1	1	1.5	2	0	10.5	2	2	2	1.5	1	8.5	0	2	1	2	1	1	1	0	2	0.5	0.5	2	1	1.5	0	1	0	0	0	1	1
6	1.5	1.5	2	4		0	2	11	0.5	2	2.5	2	1.5	2	2	0	1.5	1	1	2	0	13	0.5	2	1.5	1.5	0	5.5	0	1.5	1.5	1.5	1	0.5	1	0	0.5	0	1.5	1	1.5	2	0.5	1	0	0	1	1	1
6	1	1	0	4		0	1	7	0.5	2	2.5	1.5	1.5	2	0	0	1	1	1	2	2	12	2	2	0.5	1	1.5	7	2	1.5	1.5	2	1.5	1	1.5	0.5	1	0.5	2	0	2	1.5	1	0	0	1	1.5	1	1
6	1.5	0	2	4		0	1.5	9	1	1	2	0.5	2	2	0	0	0.5	1	1.5	2	2	11.5	1.5	2	1.5	0.5	1	6.5	0	2	1.5	2	1.5	0.5	2	1	2	0.5	1.5	2	1.5	1.5	1.5	1	0	1	1.5	1	1
6	1	1	2	4		0	1	9	0.5	1	1.5	2	1	2	2	0	2	1.5	0.5	2	0	13	1	1.5	1.5	0.5	0	4.5	2	1.5	1.5	1.5	1.5	0.5	1.5	0	1	1	0	2	1.5	2	0	0	0	1	0	1	1
6	0.5	0.5	2	4		0	1.5	8.5	0.5	1.5	2	2	1.5	2	2	0	1.5	1	0.5	0	2	12.5	2	1	1.5	0.5	0	5	2	1.5	1.5	1.5	1	1	0.5	0.5	0.5	0.5	1	1.5	1.5	2	0	0	0	0	1	0	0
6	1.5	1.5	2	4		2	2	13	2	2	4	1.5	1.5	0	2	0	1	0.5	1.5	2	0	10	2	2	2	2	2	10	2	2	2	2	0.5	2	1.5	2	2	1	1.5	2	2	2	0	2	0	1	2	1	1
6	1.5	1	2	4		0	1.5	10	1	2	3	1.5	1.5	0	2	0	2	2	1	2	2	14	1.5	2	1.5	2	0	7	0	1.5	2	2	1	2	2	0.5	2	0.5	1	2	0.5	0.5	1.5	0	2	2	1	1	1
6	1.5	1	0	4		0	1.5	8	2	1.5	3.5	2	1.5	2	0	0	1.5	1	0.5	2	0	10.5	2	2	1.5	1.5	1.5	8.5	2	1.5	2	2	1.5	1	0.5	0	0.5	0	1.5	2	2	1.5	0.5	1	0	1	0.5	1	1
6	1.5	1	0	4		0	1	7.5	0	0.5	0.5	2	1.5	2	2	0	1	2	0.5	0	2	13	1	2	2	1.5	0.5	7	2	2	1.5	2	1	1	2	0	2	0.5	0.5	2	2	2	0.5	0	0	1	1	1	1
6	1.5	1	2	4		0	2	10.5	1.5	2	3.5	2	2	2	2	0	1.5	0.5	0	2	2	14	2	2	1.5	1	0.5	7	2	2	1.5	2	1.5	1	1.5	2	0.5	1	2	2	1.5	2	0.5	0	0	1	0	1	1
6	1.5	1	2	4		0	0.5	9	0.5	1.5	2	1	2	2	2	0	1.5	0.5	1	2	2	14	1.5	1.5	1	1	0.5	5.5	0	2	2	1.5	2	1	1.5	0	0	0	1	2	2	2	1	0	0	2	1	1	1
6	1	1	0	4		0	1.5	7.5	1	2	3	1	2	2	0	0	1	1	1	2	2	12	2	2	0	0	2	6	0	1.5	1.5	2	2	1	2	0	0.5	0.5	2	2	2	2	1	0	0	2	0.5	1	1
6	1	1	0	2		0	1	5	0.5	1.5	2	1	0.5	2	0	0	1.5	1	0.5	2	2	10.5	1	1.5	1	1	0.5	5	0	1.5	1.5	1.5	1.5	0.5	1	0	1	0.5	1.5	2	2	2	0.5	0	0	1	1	1	1
6	1.5	2	0	4		0	1.5	9	1.5	0	1.5	1.5	1.5	0	2	0	2	2	2	2	2	15	1.5	2	2	1.5	0.5	7.5	0	1.5	2	2	0.5	1	1.5	0.5	0.5	0.5	1	2	1.5	1.5	1.5	0	0	1	1.5	1	1
6	1.5	1	0	4		0	1.5	8	1	2	3	0.5	1.5	0	2	0	2	2	1.5	2	2	13.5	2	2	1.5	1.5	1	8	0	1.5	1.5	2	1.5	1	2	0.5	0	1.5	1.5	2	2	2	1	0	2	2	1.5	1	1
6	1.5	1	2	4		0	2	10.5	1.5	1.5	3	2	1.5	2	2	0	2	1.5	1	2	2	16	2	2	1	1	0.5	6.5	0	1.5	2	1.5	1	0.5	2	0.5	2	0.5	2	2	1.5	2	0.5	0	2	1	1	1	1
6	1	1	0	2		0	1.5	5.5	1	1.5	2.5	0.5	1.5	0	2	0	1.5	1.5	0	2	0	9	2	1.5	1.5	0	0	5	2	2	2	0	0.5	2	0.5	0.5	1.5	1	0.5	0	1	0.5	1	0	2	2	1	1	1
6	1	1	0	4		0	2	8	1	0.5	1.5	0	0	2	2	0	1	0.5	0	2	0	7.5	0	1	1	1	1	4	0	2	2	1	1	2	2	0	1	0.5	0.5	1.5	0.5	0.5	0.5	1	0	0	0	1	1
6	1.5	0	2	4		0	0	7.5	0	0.5	0.5	0	0	0	0	0	0	0.5	0	0	2	2.5	0.5	1.5	0	0	2	4	2	2	0	0	0	0.5	0.5	0.5	0.5	0.5	1	0.5	1.5	1	2	0	0	0	1	1	1
6	2	1.5	0	4		0	1.5	9	2	1.5	3.5	2	2	2	2	0	1	0.5	1	2	2	14.5	1.5	2	1.5	1.5	1.5	8	2	2	2	2	2	1.5	2	0.5	1.5	0.5	2	2	2	1.5	2	1	0	1	2	1	0
6	1	1	0	4		0	1.5	7.5	1.5	2	3.5	1.5	2	0	2	0	1	0.5	1	2	2	12	1.5	1.5	2	1.5	0.5	7	2	1.5	1	1.5	1	1	0.5	0	0.5	1	1	0.5	2	1.5	1.5	0	2	2	1	1	1
5	1.5	2	2	4		0	2	11.5	2	2	4	2	2	2	2	0	0	2	2	2	2	16	2	2	0.5	0	1.5	6	0	1.5	1.5	1.5	1.5	2	2	2	1.5	1.5	1.5	2	1.5	1.5	0	0	2	2	2	1	1
5	2	2	2	4		0	2	12	2	1.5	3.5	2	1	2	2	0	0	0.5	1.5	2	2	13	2	2	0	0	2	6	0	2	2	2	2	2	2	2	0.5	1	2	2	1.5	0	0	0	2	2	2	1	1
5	1.5	2	2	4		0	2	11.5	2	2	4	2	2	2	2	0	0	2	1	2	2	15	2	2	0.5	0	1.5	6	0	1.5	1.5	2	2	2	2	2	2	2	1.5	2	1.5	1.5	0	0	2	2	1.5	1	1
5	1	2	2	3		0	2	10	2	2	4	2	2	2	2	0	0	2	2	2	2	16	1.5	2	1	2	2	8.5	0	1.5	2	1	1.5	2	2	2	2	2	2	2	1.5	2	0	0	2	2	2	1	1
5	1.5	2	2	2		0	2	9.5	2	2	4	2	2	2	2	0	0	2	1	2	2	15	2	2	0.5	0	2	6.5	0	2	2	2	1.5	2	2	2	2	2	1.5	2	1.5	1.5	0	0	2	2	1.5	1	1
5	1.5	1.5	2	4		0	2	11	2	2	4	2	1	2	2	0	0	2	1	2	2	14	1	2	1	0	1.5	5.5	0	2	2	2	2	2	2	2	2	1.5	2	2	1.5	2	0	0	2	2	1.5	1	1
5	1	1	2	4		0	2	10	2	1.5	3.5	1.5	2	2	2	0	0	2	1	2	2	14.5	1	2	1.5	0	1.5	6	0	1.5	0	1	2	2	2	2	1	1	1.5	2	1.5	2	0	0	2	2	0.5	1	1
5	1.5	2	2	4		0	2	11.5	2	2	4	2	2	2	2	2	0	2	2	2	2	18	2	2	0	2	2	8	0	1.5	2	2	2	0	2	1.5	2	1.5	1.5	2	0.5	0	0	2	2	2	1	1	1
5	1.5	2	2	4		0	2	11.5	2	2	4	2	0.5	2	2	0	2	2	0.5	0	0	11	2	2	2	0	2	8	0	2	2	2	2	2	2	2	2	2	2	2	2	2	0	0	2	1	1	1	0
5	1.5	2	2	4		0	2	11.5	2	2	4	2	2	2	2	0	0	2	2	2	2	16	2	2	0	2	2	8	0	0.5	1.5	2	2	2	0.5	2	2	2	1.5	2	2	0	2	0	0	2	2	1	1
5	1.5	2	2	4		0	2	11.5	2	2	4	2	2	2	2	0	0	2	2	2	2	16	2	2	1.5	0.5	1.5	7.5	0	2	2	1	2	2	2	0	0	1.5	1.5	2	2	2	0	1	2	2	2	1	1
5	1.5	1.5	2	4		0	2	11	2	2	4	2	1.5	2	2	0	2	1.5	1.5	2	2	16.5	2	2	2	1	0.5	7.5	0	2	1.5	1	1.5	2	2	1	2	2	2	2	2	0	2	0	2	2	1	1	1
5	1.5	2	2	2		0	2	9.5	2	2	4	2	2	2	2	0	0	2	2	2	2	16	2	2	1.5	0.5	1.5	7.5	0	2	1.5	2	2	2	2	0	1.5	0.5	1.5	2	1.5	1	0	0	2	2	1.5	1	1
5	1	2	2	4		0	2	11	2	2	4	1.5	2	2	2	0	0	1.5	1	2	2	14	2	2	0.5	0	1.5	6	0	1.5	1.5	2	1.5	2	2	2	1.5	1.5	0	2	1	1.5	0	0	2	2	1.5	1	1
5	1.5	2	2	4		0	2	11.5	2	2	4	2	2	2	2	0	0	2	2	2	2	16	2	2	0	0	1.5	5.5	0	0	2	2	2	2	2	1	1.5	2	1.5	2	1.5	1.5	0	1	2	2	2	1	1
5	1.5	2	2	4		0	2	11.5	2	2	4	2	2	2	2	0	0	2	1.5	2	2	15.5	1.5	2	0.5	0	1.5	5.5	0	1.5	2	1.5	2	1.5	2	2	1	1.5	1.5	2	1.5	1.5	0	1	2	2	1.5	1	1
5	1	2	2	4		0	2	11	0	2	2	1.5	2	2	2	0	0	2	1	2	2	14.5	2	2	0.5	2	1.5	8	0	1.5	2	0.5	2	0.5	1.5	1.5	1	1	1.5	2	1.5	2	0	0	2	2	1.5	1	1
5	0	2	2	4		0	2	10	0	1	1	1.5	1	2	2	0	1	2	2	2	2	15.5	1	2	0.5	0	2	5.5	0	1.5	2	2	1.5	0.5	0.5	0	0	1.5	1.5	2	1.5	1	0.5	0	2	2	2	1	1
5	2	2	2	4		0	2	12	2	1	3	1.5	2	2	2	0	0	2	1	2	2	14.5	2	2	0.5	2	1.5	8	0	1.5	2	0	2	2	2	2	1	1.5	1.5	2	1.5	0.5	0	0	2	2	2	1	1
5	1.5	2	2	4		0	2	11.5	2	1.5	3.5	2	2	2	2	0	0	2	1.5	2	2	15.5	2	2	2	1.5	2	9.5	0	2	2	2	1.5	2	2	2	1	1	1.5	2	2	2	0	0	2	2	2	1	1
5	1	0	2	4		0	2	9	2	0	2	0	0.5	2	2	0	0	2	1	2	2	11.5	1	2	0.5	2	2	7.5	0	2	2	1.5	0.5	2	2	1.5	1	0.5	0	2	0	1.5	0	2	2	2	1.5	1	1
5	1.5	2	2	4		0	2	11.5	2	2	4	0	2	0	2	0	0	1	2	2	2	11	2	2	2	0	2	8	0	0	0	0	0	0	1.5	1	1	0.5	0	1	0	2	0	1	2	1	1.5	1	1
5	2	2	2	4		0	2	12	2	2	4	2	2	2	2	0	0	0	2	2	2	14	2	2	0.5	0	2	6.5	0	1.5	1.5	2	2	2	2	2	2	2	1.5	0.5	1.5	0	0	0	2	2	2	1	1
5	2	2	0	4		0	2	10	2	2	4	2	2	2	2	0	0	2	2	2	2	16	2	2	0.5	0	2	6.5	0	1.5	1.5	2	1.5	2	2	0	2	2	1.5	2	1.5	1.5	0	0	2	2	1.5	1	1
5	1.5	2	2	4		0	2	11.5	0	2	2	2	2	2	2	0	2	2	2	2	2	18	2	2	0.5	2	2	8.5	0	1.5	1.5	2	2	2	2	2	2	2	1.5	2	2	2	0	1	2	2	2	1	1
5	1.5	2	2	2		2	2	11.5	2	2	4	2	2	2	2	0	0	2	2	2	2	16	2	2	0.5	2	1.5	8	0	1.5	1.5	2	2	0.5	2	2	1	1.5	2	2	1.5	1	0	1	2	1	1.5	1	1
5	1.5	2	2	2		0	2	9.5	2	2	4	2	2	2	2	0	0	0	2	2	2	14	1	2	0	0	2	5	0	2	2	2	2	2	2	2	2	2	2	2	1.5	2	0	1	2	2	0	1	1
5	2	2	2	2		0	2	10	2	2	4	2	1.5	2	2	0	0	2	2	2	2	15.5	2	2	0.5	0	2	6.5	0	2	2	2	2	2	2	2	1.5	2	1.5	2	0	0.5	0	1	2	2	1.5	1	1
5	2	2	2	2		0	0	8	0	2	2	2	2	2	2	0	0	0	2	2	2	14	0	2	0	2	2	6	0	2	1.5	2	2	2	2	2	1.5	2	1.5	2	2	2	0	0	2	2	2	1	1
5	1	2	2	2		0	2	9	0	2	2	2	1.5	2	2	0	2	2	1	2	2	16.5	0	2	0	0	2	4	0	2	2	2	2	1	2	1	1.5	1.5	1.5	2	1.5	2	0	0	2	2	1.5	1	1
5	1	2	2	4		0	2	11	0	2	2	2	2	2	2	2	0	2	1	2	2	17	2	2	0	2	2	8	0	2	2	2	2	1.5	1.5	1	1.5	1	2	2	2	2	0	0	2	2	2	1	1
5	0.5	2	2	4		0	2	10.5	2	2	4	2	2	2	2	0	0	2	2	2	2	16	2	2	0	0	2	6	2	2	2	2	2	2	2	2	2	2	1.5	1	2	2	0	0	2	2	1.5	1	1
5	2	2	0	2		0	2	8	0	2	2	2	2	2	2	2	2	0	2	2	2	18	2	2	0	0	2	6	0	2	1.5	2	2	0.5	1.5	2	2	2	1.5	2	2	2	2	0	2	2	2	1	1
5	2	2	2	4		0	2	12	2	2	4	2	2	2	2	0	0	2	2	2	2	16	2	2	0	0	2	6	0	2	2	2	2	2	2	2	2	2	2	2	1.5	1.5	0	0	2	2	2	1	1
5	1.5	2	2	4		2	0	11.5	2	2	4	1.5	2	0	2	2	2	1	2	2	2	16.5	0.5	2	1.5	0	1.5	5.5	0	2	1.5	2	0	2	2	2	1.5	1.5	1.5	2	1.5	2	0	0	2	0	1.5	0	1
5	2	2	2	4		0	0	10	2	2	4	1.5	2	2	2	0	0	2	2	2	2	15.5	1.5	2	0.5	1.5	1.5	7	0	1.5	1.5	2	2	2	2	2	1.5	1	1.5	2	1.5	2	0	0	2	2	1.5	1	1
5	1.5	2	2	4		0	2	11.5	2	2	4	2	2	2	2	0	2	2	2	2	2	18	2	2	0.5	2	2	8.5	0	2	2	2	0	2	2	2	2	1	1.5	2	1.5	2	0	0	2	2	2	1	1
5	1.5	2	2	3		0	2	10.5	2	2	4	2	2	2	2	0	0	2	2	2	2	16	1.5	2	1.5	0	2	7	0	1.5	1.5	2	0	2	2	2	1.5	2	2	2	1.5	1.5	0	0	2	2	1.5	1	1
5	1.5	2	2	4		0	2	11.5	2	2	4	2	2	0	2	0	0	2	2	2	2	14	2	2	0.5	0	2	6.5	0	1.5	2	2	2	2	2	2	2	2	1.5	2	1.5	1.5	0	1	2	2	1	1	1
5	1.5	2	2	4		0	2	11.5	2	2	4	2	1.5	2	2	0	0	2	2	2	2	15.5	1.5	2	0	2	1.5	7	0	1.5	2	1	0	2	2	2	1	1.5	1	2	1.5	1.5	0	0	2	2	1.5	1	1
5	1	2	2	4		0	2	11	2	2	4	1.5	2	2	2	0	0	2	2	2	2	15.5	1.5	2	0.5	0	1.5	5.5	2	0	2	1	1.5	0.5	2	2	1.5	1	1.5	2	2	1.5	0	1	2	2	1.5	1	1
5	1	2	2	4		0	2	11	1	2	3	2	2	2	2	0	0	2	2	2	2	16	1.5	2	0	2	2	7.5	0	2	2	2	2	0	2	0.5	2	2	2	2	2	2	0	2	2	2	1.5	1	1
5	1.5	0	2	4		0	2	9.5	2	0.5	2.5	2	0	2	2	0	0	2	0	2	2	12	0.5	2	0	0	2	4.5	0	1.5	2	2	1.5	2	2	2	2	2	1.5	2	1.5	1.5	0	0	2	2	2	1	1
5	1.5	2	2	2		2	2	11.5	1	2	3	2	2	2	2	0	0	2	1.5	2	2	15.5	1.5	2	0	0	2	5.5	0	2	2	2	2	1	2	2	2	2	1.5	2	1.5	1.5	0	1	2	2	1.5	1	1
5	1.5	2	2	4		0	2	11.5	2	2	4	1.5	2	2	2	0	0	2	2	2	2	15.5	2	2	0.5	0	2	6.5	0	1.5	2	2	0	1	2	2	2	2	1.5	2	1.5	1.5	0	0	2	2	1.5	1	1
5	1.5	2	2	4		0	2	11.5	2	2	4	2	2	2	2	0	0.5	2	1.5	2	2	16	2	2	0.5	0	1.5	6	0	2	2	2	1	1	2	2	2	1.5	1.5	2	2	1.5	0.5	0	2	2	1.5	1	1
5	1	2	2	4		0	2	11	2	2	4	1.5	2	2	2	0	0	2	1.5	2	2	15	2	2	1.5	2	1.5	9	0	2	2	2	1.5	1.5	2	2	2	2	1.5	0	1.5	2	0	0	2	2	1	1	1
5	1.5	2	2	4		0	2	11.5	2	2	4	2	2	2	2	0	0	2	1.5	2	2	15.5	1.5	2	0.5	0	1.5	5.5	0	1.5	1.5	2	1.5	1.5	2	2	1	1	1.5	2	1.5	2	0	0	2	2	1	1	1
5	1.5	0	2	4		2	2	11.5	2	0.5	2.5	1.5	1	2	2	2	2	2	0	2	2	16.5	1	0	0.5	0	1.5	3	0	1.5	1.5	1.5	0	2	2	2	1	1	2	2	1.5	1.5	2	1	2	2	1.5	1	1
5	1.5	1	2	4		0	1	9.5	0	0	0	1	1.5	2	2	0	1.5	1.5	1.5	2	2	15	0.5	0.5	0	0.5	1.5	3	0	1.5	1.5	0.5	0	2	2	2	1	1	0	0	1.5	1.5	1.5	1	2	2	2	1	1
5	2	2	2	4		0	1	11	1.5	2	3.5	2	2	2	0	0	1.5	2	2	2	2	15.5	2	2	0	0	2	6	2	2	2	2	2	2	0	2	2	2	0	2	0.5	2	0.5	2	2	2	2	1	1
5	2	0	2	4		0	1	9	1.5	2	3.5	2	1	2	2	0	1.5	2	0	2	2	14.5	1.5	2	0	0	2	5.5	2	2	2	2	2	2	1.5	2	1.5	0	2	2	0.5	0	2	0	2	2	2	1	1
5	1.5	0	2	4		0	2	9.5	0	0.5	0.5	2	1	2	0	0	0	1	0.5	2	2	10.5	1.5	2	0	0	2	5.5	0	2	0	1	2	1	2	0	2	2	2	0.5	0	2	1.5	0	2	2	2	0	1
5	1	1.5	2	4		0	1.5	10	2	1.5	3.5	2	2	2	2	0	2	1	1.5	2	2	16.5	2	2	0.5	1	0.5	6	2	1.5	2	2	1.5	2	1	1	1.5	0.5	2	2	2	2	1	0	2	1	1.5	1	1
5	1.5	1.5	2	2		0	2	9	2	2	4	2	1.5	2	2	0	1.5	1	0.5	2	2	14.5	0.5	1.5	0.5	0	0.5	3	0	1	2	1.5	1.5	1.5	1.5	2	0.5	0.5	1.5	2	1.5	1.5	0	0	2	1	2	1	1
5	1	1	2	4		0	2	10	0	0.5	0.5	2	1	2	0	0	2	1.5	0.5	2	2	13	1.5	2	0	0	1.5	5	0	2	1.5	2	2	2	2	2	1	1	1.5	2	2	1.5	1.5	0	2	2	2	1	1
5	0.5	2	2	4		0	1.5	10	0.5	1.5	2	2	2	2	2	0	1.5	1	1.5	2	2	16	1	2	1.5	0	2	6.5	0	1.5	1	2	1	1	2	2	2	1	1.5	2	2	2	1.5	0	2	2	2	1	0
5	1	0	2	4		0	2	9	0	0.5	0.5	1	0	2	0	0	1.5	1.5	0	2	2	10	0	0	0	0.5	0.5	1	0	0	2	0	2	2	2	0.5	0	0.5	2	0	2	2	1.5	0	2	2	2	1	1
5	0.5	1.5	2	4		0	1	9	1.5	1	2.5	1.5	1.5	2	0	0	2	1.5	0	2	2	12.5	1.5	1.5	0.5	0	1.5	5	0	1.5	2	1.5	0	0	2	2	1.5	1.5	2	2	2	2	2	0	2	2	2	1	1
5	1	1	2	4		0	2	10	0.5	1.5	2	2	1.5	2	0	0	2	1.5	1	2	2	14	1.5	2	1.5	1	1.5	7.5	0	1.5	1.5	1.5	1.5	2	2	1	2	0.5	2	2	2	2	1.5	0	2	2	1.5	1	1
5	1.5	1.5	2	4		0	2	11	1.5	1.5	3	2	2	2	2	0	1.5	1	1.5	2	2	16	1.5	2	0	1	1	5.5	2	2	1.5	2	2	2	1	0.5	1	0.5	2	2	2	2	1.5	0	2	2	1.5	1	0
5	1.5	0.5	2	4		0	1.5	9.5	1.5	2	3.5	0	1.5	2	2	0	1	1.5	0.5	2	0	10.5	2	2	0	0	1.5	5.5	0	2	2	2	2	1	2	2	2	2	1.5	2	1.5	1.5	1	0	2	2	1	1	1
5	1	1	2	4		0	2	10	1.5	1.5	3	1	1.5	2	2	0	1.5	2	1	2	2	15	2	2	0.5	0.5	2	7	0	1.5	1.5	2	2	1	2	1.5	0.5	0.5	0	2	2	1.5	1.5	2	2	2	2	1	0
5	1.5	1	2	2		2	2	10.5	2	1.5	3.5	2	1	2	0	0	0	1.5	1	2	2	11.5	2	2	0.5	1	1.5	7	2	2	2	0	2	2	1.5	1	2	1.5	1.5	2	1.5	1.5	2	2	2	2	1.5	0	1
5	2	0	2	2		0	0	6	0	0	0	0	0	0	2	0	1	0	0	0	2	5	0	0	0	0	0	0	0	0	0	1.5	2	1	2	2	1.5	0	2	2	0.5	2	0	0	0	0	0	0	0
5	1.5	2	2	4		0	2	11.5	1	2	3	2	2	2	2	0	2	1	2	2	2	17	2	2	0	0	1.5	5.5	0	1	1.5	2	2	0	0	2	0	1.5	1.5	2	1.5	1.5	2	0	2	1	2	1	1
5	1.5	1	2	4		0	2	10.5	1	1	2	1.5	1.5	2	2	0	0.5	1	0.5	2	2	13	1.5	2	1	0.5	1.5	6.5	2	2	1.5	1	1	1	2	0.5	0	1	2	0	2	2	0	2	2	1	2	1	1
5	0	1	2	4		0	2	9	0.5	2	2.5	2	0	0	2	0	1	1.5	1	2	2	11.5	2	1.5	0	0	2	5.5	0	2	0.5	2	2	0	0	0	2	0	2	2	2	2	1.5	0	2	2	2	1	1
5	2	1	2	4		0	2	11	0	1.5	1.5	1.5	1.5	2	2	0	1.5	1	1	2	2	14.5	2	2	0.5	0	1.5	6	0	1.5	2	1.5	1.5	2	2	2	2	1	2	2	2	2	1.5	0	2	2	2	1	0
5	2	0	2	4		0	2	10	0	2	2	1.5	1.5	2	2	0	0.5	1	0	2	2	12.5	1	2	0.5	0.5	1.5	5.5	0	2	1	2	1.5	2	2	2	2	1.5	2	2	1.5	2	0	1	2	2	2	1	1
5	1	2	2	4		0	1	10	1	1.5	2.5	2	2	2	2	0	1.5	1	1	2	2	15.5	1.5	2	0.5	0.5	1.5	6	0	0	0	2	1	0.5	2	0.5	1	1.5	1.5	2	1.5	2	1	0	2	2	2	1	1
5	1	2	2	4		0	1	10	1	1.5	2.5	2	1.5	2	2	0	1.5	1	1	2	2	15	1.5	2	0.5	0	1.5	5.5	0	1.5	1.5	1.5	2	1	2	2	0.5	1	1.5	2	2	2	1	0	2	2	2	1	1
5	2	1.5	2	4		2	0	11.5	1.5	1.5	3	1.5	2	2	2	0	1.5	1	1.5	2	2	15.5	2	2	0.5	0.5	1.5	6.5	0	1.5	0.5	1.5	1.5	1	2	2	2	1.5	2	2	1.5	2	0.5	0	2	2	2	1	1
5	0.5	0.5	2	4		0	1	8	0	1	1	2	0.5	2	2	0	2	2	1	2	2	15.5	1.5	2	2	2	2	9.5	2	0.5	1	1.5	1.5	1	2	2	1.5	1.5	1.5	2	1.5	2	0.5	0	2	2	2	1	1
5	0	1.5	2	4		2	2	11.5	1	2	3	2	2	2	2	0	2	1.5	1	2	2	16.5	1.5	2	0	0	2	5.5	0	2	2	2	2	0.5	2	1	1.5	1	1.5	2	1.5	2	1	0	0	2	1	1	1
5	1	1	2	4		0	0.5	8.5	0	1.5	1.5	1.5	0	2	2	0	1.5	1.5	0	2	2	12.5	1.5	1	0.5	0	1.5	4.5	0	1.5	1.5	1.5	1.5	0.5	0.5	0.5	2	0.5	1	2	1.5	2	1.5	1	0	1	0.5	1	1
5	2	1.5	2	4		0	1	10.5	1	1.5	2.5	1.5	0.5	2	2	0	1	1.5	1	2	2	13.5	1.5	2	0	0.5	2	6	2	2	2	2	1.5	2	0.5	0	1.5	1	2	2	2	2	0.5	0	2	2	2	1	0
5	1.5	1.5	2	4		0	2	11	1.5	2	3.5	1.5	1.5	2	2	0	2	2	1.5	2	2	16.5	1.5	2	0.5	0	1.5	5.5	0	1.5	1	2	1.5	1	2	1.5	1	0.5	2	2	1.5	2	1.5	0	2	2	2	1	1
5	1	2	2	4		0	2	11	1.5	1	2.5	1.5	2	2	2	0	1	0	1.5	2	2	14	1.5	2	0.5	0	1.5	5.5	0	1.5	1	2	1.5	1	2	1.5	1	0.5	2	2	1.5	2	1	0	2	2	2	1	1
5	1	1	2	4		0	2	10	1.5	1.5	3	1.5	2	2	2	0	2	0	0	2	2	13.5	1.5	2	1.5	0.5	0	5.5	0	0.5	1.5	1.5	1.5	1.5	2	0	1	2	0	2	2	2	0.5	1	0	2	0.5	1	0
5	2	1.5	2	4		0	2	11.5	1.5	1.5	3	2	2	2	2	0	0.5	1	1.5	2	2	15	1.5	2	0.5	0	1.5	5.5	0	1.5	1.5	1.5	1.5	1.5	2	2	1.5	1	1.5	2	1.5	2	1.5	0	2	2	1	1	1
5	1	0.5	2	2		0	1.5	7	0.5	1.5	2	2	0	2	2	0	1.5	1	0	2	2	12.5	1.5	2	0	0	2	5.5	0	2	2	2	2	2	2	2	1.5	1	2	0	0	2	1	0	2	2	2	1	1
5	1	1	2	4		0	1.5	9.5	0.5	1.5	2	2	2	2	2	0	2	1	1	2	2	16	1.5	2	0	0	1.5	5	2	2	2	2	2	2	2	2	1.5	1	2	2	2	2	1	0	2	2	2	1	1
5	1	1	2	4		0	2	10	2	2	4	2	1.5	2	2	0	0.5	1	1	2	2	14	2	2	0.5	0	1.5	6	0	1	1.5	1.5	1.5	0.5	2	0.5	1.5	1.5	2	2	1.5	2	1	0	2	1	2	1	1
5	0	2	2	4		0	2	10	0	2	2	2	1.5	2	2	0	2	1.5	0	2	0	13	2	2	0	0	2	6	2	2	2	2	2	1	0.5	0.5	0.5	0.5	1	2	0.5	2	0	1	2	1	2	1	1
5	1	2	2	4		0	2	11	2	2	4	2	1.5	2	2	0	1.5	0.5	1.5	2	2	15	2	2	0	0	1.5	5.5	2	2	2	1.5	1.5	2	2	1	2	2	0.5	2	1.5	1.5	1	0	2	2	2	1	0
5	0.5	0	2	4		0	2	8.5	2	1	3	2	1.5	2	0	0	1.5	0	1.5	0	0	8.5	1.5	1.5	0	0	1.5	4.5	0	2	2	1.5	1.5	2	2	1	2	2	0.5	2	1.5	1.5	1	0	2	2	2	0	0
5	2	0.5	2	4		2	2	12.5	2	2	4	1.5	0.5	2	2	0	1.5	2	0.5	2	2	14	0	0	0.5	0	1.5	2	0	1.5	2	1.5	1.5	0	2	2	2	1	2	2	2	2	1.5	0	2	2	2	1	1
5	2	2	2	4		2	2	14	2	2	4	2	1.5	2	2	0	2	2	1	2	0	14.5	2	2	0	0	2	6	0	2	1.5	2	2	2	2	2	2	0	0	2	2	2	0.5	0	2	2	2	1	1
5	1.5	1.5	2	4		0	1.5	10.5	0.5	0	0.5	1	1	2	0	0	1.5	0.5	1.5	2	0	9.5	1	1.5	0.5	1.5	0	4.5	0	1.5	1.5	1.5	1.5	2	0.5	0.5	0.5	0	2	2	2	2	1	0	0	2	2	1	1
5	1.5	1.5	2	4		0	2	11	1.5	2	3.5	2	1	2	2	0	0	1	1	2	2	13	1.5	0	0	0	1.5	3	0	2	2	2	2	1	2	1.5	1.5	1	2	2	2	0	1.5	2	2	2	2	1	1
5	1.5	1	2	4		0	2	10.5	1	2	3	2	1.5	2	0	0	1	2	1.5	2	2	14	2	1.5	0	0	1.5	5	0	1	1	2	2	1.5	2	2	1.5	2	1.5	2	1.5	2	0.5	0	2	2	2	1	1
5	1.5	2	2	4		0	1.5	11	0	2	2	2	2	2	2	0	0.5	2	2	2	2	16.5	1.5	2	0	0	1.5	5	0	2	2	1.5	1.5	0.5	2	2	1.5	2	2	2	1.5	2	0	0	2	2	2	1	1
5	1.5	2	2	4		2	2	13.5	1.5	2	3.5	2	1	2	2	0	1.5	1	1.5	2	2	15	1.5	2	0	0	0	3.5	0	2	2	2	2	0.5	2	0	1.5	0.5	2	2	2	2	2	0	2	2	2	1	1
5	1.5	2	2	4		0	2	11.5	2	1.5	3.5	1.5	2	2	2	0	0	2	2	2	2	15.5	2	2	0.5	0	1.5	6	0	1.5	1.5	2	2	1.5	2	2	1.5	1.5	2	2	1.5	2	0	0	2	0	1	1	1
5	1.5	2	2	4		0	2	11.5	2	1.5	3.5	1.5	2	2	2	0	0	2	2	2	2	15.5	2	2	0.5	0	1.5	6	0	1.5	1.5	2	2	1.5	2	2	1.5	1.5	2	2	1.5	2	0	0	2	2	1	1	1
5	1.5	1	0	2		0	0	4.5	0.5	1.5	2	2	2	2	2	0	0	1	0.5	2	2	13.5	1	2	0	1	1.5	5.5	0	1.5	0	0	0	2	2	2	0	2	1.5	2	2	2	1	0	0	0	1	1	1
5	1.5	1	2	4		0	0	8.5	0.5	1.5	2	2	2	2	2	0	0.5	1	0.5	2	2	14	1	2	0	1	1.5	5.5	0	1.5	1	2	0.5	2	2	2	1.5	2	1.5	2	2	2	1	0	0	2	1.5	1	1
5	1	0	2	4		0	1.5	8.5	0	0	0	2	0.5	2	2	0	2	1	0	2	2	13.5	1.5	1.5	0	0.5	2	5.5	0	0.5	1.5	2	1.5	0	0.5	0.5	0	0	1.5	2	1.5	2	0.5	0	2	0	1	1	1
5	1	1	2	4		0	1	9	1.5	1	2.5	2	2	2	0	0	1.5	1	0.5	0	0	9	1	1	2	2	0	6	0	2	2	2	1	1	0.5	0.5	1	0.5	1.5	2	1.5	2	0.5	0	2	0	0.5	0	1
5	1	2	0	4		0	2	9	0	2	2	0	0	0	0	0	2	1	1	2	2	8	1.5	2	2	2	0	7.5	2	2	2	2	2	0.5	2	2	2	0.5	1.5	2	1.5	0	2	0	0	2	2	1	1
5	1.5	1	2	4		0	1.5	10	2	1.5	3.5	1.5	1.5	2	2	0	1	0.5	1	2	2	13.5	1.5	1.5	1.5	1	0.5	6	2	1.5	1.5	1.5	1	1.5	0.5	2	1	0.5	2	2	2	2	0	0	2	1	1	1	1
5	1	0	0	4		0	1.5	6.5	1	1.5	2.5	2	0	0	0	0	0	0.5	0	2	2	6.5	1.5	2	1.5	1	1	7	0	1.5	2	2	1.5	1	1	0	2	0	1	1	1.5	0	1.5	1	0	0	1	1	0
5	1.5	1	2	4		2	1.5	12	1	1	2	1.5	1.5	2	2	0	1	0.5	1	2	2	13.5	1.5	1.5	1.5	1.5	0	6	0	2	2	2	1.5	1	1	0.5	0.5	0.5	1.5	2	2	2	1	0	0	1	1	1	1
5	0.5	0.5	0	4		2	0.5	7.5	1.5	2	3.5	1.5	0	0	0	2	2	0.5	0	2	2	10	1.5	2	1	1	1	6.5	2	1	1	2	1	1.5	2	2	1.5	0	1	2	1.5	1.5	0.5	1	0	1	2	1	1
5	2	2	2	4		2	2	14	2	2	4	2	2	2	2	2	2	1	1.5	2	2	18.5	2	2	1.5	0	2	7.5	2	2	2	2	2	2	2	2	1.5	1	2	2	2	1.5	0	1	2	2	2	1	1
5	1	1	0	4		2	1	9	1	1.5	2.5	2	1	2	2	0	1.5	1	0.5	2	2	14	1	2	0.5	0	0.5	4	2	1.5	2	1.5	1	2	1.5	1	1	0.5	2	2	2	2	1.5	1	2	2	0.5	1	1
5	1	1	2	4		0	1	9	1	1	2	0.5	1	2	2	0	1	1	1	2	2	12.5	1	2	1.5	1.5	1	7	0	1.5	1.5	1	1.5	2	0.5	1	0.5	0.5	0.5	2	0.5	0.5	1	1	2	0	1.5	1	1
5	2	1	2	4		0	1.5	10.5	1	1	2	2	1	2	2	0	1	1	1	0	2	12	1	2	2	1.5	2	8.5	0	2	2	2	0.5	0.5	0.5	0.5	1.5	1.5	1	2	2	1.5	0.5	0	2	0	0	1	1
5	1	1	2	4		0	2	10	2	2	4	1.5	1.5	2	2	0	1	1	1	2	2	14	2	2	1	0	1	6	2	2	2	2	2	2	1.5	2	1	0.5	1.5	2	1.5	1.5	1	0	0	2	0	1	1
5	1	0	2	4		0	2	9	1	0.5	1.5	2	1.5	2	2	0	2	0.5	1	2	2	15	0.5	2	1.5	1	1	6	0	1	1.5	2	2	2	1	1.5	2	0.5	1.5	0.5	2	2	2	1	2	1	1.5	1	1
5	2	2	0	4		0	2	10	1	2	3	0.5	2	2	2	0	0	2	2	2	2	14.5	1.5	1.5	0.5	2	0	5.5	2	1.5	2	2	1.5	2	2	1.5	2	2	0.5	2	0.5	0.5	0	0	2	2	0.5	1	1
5	1	1	2	4		0	1.5	9.5	1.5	1	2.5	0.5	1.5	2	2	0	1	1	1	2	2	13	0.5	1.5	1.5	2	1.5	7	2	2	2	2	2	0.5	1.5	2	2	0.5	1	2	1	2	1	1	2	1	0	1	1
5	0.5	1	2	4		0	1	8.5	0.5	1.5	2	1.5	1	2	0	0	1	1	0.5	2	0	9	1.5	1.5	1	1.5	0.5	6	0	1	0.5	1.5	1.5	0.5	2	1	1	0.5	1.5	2	1.5	1.5	0.5	1	0	2	2	1	1
5	1	0.5	2	4		0	2	9.5	0.5	1	1.5	0.5	1.5	2	2	0	2	0.5	0.5	2	2	13	1	2	1	1.5	2	7.5	0	2	2	2	1.5	1	2	1	2	0.5	2	2	2	2	2	1	2	1	0.5	1	0
5	1	2	2	4		0	1.5	10.5	1.5	1	2.5	2	0.5	2	2	0	0.5	1.5	1	2	0	11.5	1	1.5	1.5	1	0.5	5.5	2	2	2	2	1	1	0.5	2	2	0	1.5	2	1.5	2	1	0	0	1	0	1	1
5	0.5	0	2	2		0	2	6.5	1	0	1	2	1	2	2	0	2	0	0	2	0	11	2	2	1.5	2	0	7.5	0	2	2	2	1.5	2	2	0	2	0	0	2	0	0	2	0	0	0	0	1	1
5	0.5	0.5	2	4		2	1.5	10.5	0.5	1.5	2	2	1	2	2	2	1.5	1	0.5	2	2	16	1.5	2	1.5	0	1	6	2	2	1.5	1.5	1	1	1.5	0	1	0	1.5	2	2	1.5	0	1	2	0	0.5	1	1
5	1.5	1.5	2	2		0	1.5	8.5	1	1.5	2.5	0.5	2	0	2	2	2	0.5	2	2	0	13	1.5	1.5	1.5	1.5	0	6	0	2	1.5	1.5	1.5	2	2	2	2	0.5	2	2	2	2	2	0	2	0	1	1	1
5	1	1	0	4		0	0.5	6.5	0	1.5	1.5	2	1.5	2	2	0	1.5	1.5	0	2	2	14.5	1	2	2	0	1	6	2	2	1.5	2	1.5	1.5	1.5	1.5	1.5	1	1.5	2	2	1.5	0.5	1	2	1	2	1	1
5	1	1	2	4		0	1	9	2	1.5	3.5	1	2	0	2	0	2	1.5	0.5	2	0	11	1.5	1.5	2	0	1	6	2	2	1.5	2	1	1	2	2	2	1	1.5	1.5	1.5	1	1.5	0	0	0	0	0	0
5	1	1.5	0	4		0	2	8.5	1.5	2	3.5	2	1.5	2	2	0	2	1.5	1	0	2	14	1.5	2	2	0.5	1.5	7.5	2	2	2	2	1.5	2	1.5	1.5	2	1	2	2	1.5	1	0.5	2	2	2	2	1	1
5	1.5	1	2	4		2	1.5	12	1.5	1.5	3	2	1.5	2	2	0	1	0.5	1	2	2	14	1.5	1.5	1.5	1.5	0.5	6.5	2	1.5	1.5	1.5	1	1.5	0.5	2	1	0.5	2	2	2	2	0	0	2	1	1.5	1	1
5	1	1.5	2	4		0	1.5	10	2	2	4	2	1	0	0	0	1	1	1	2	0	8	1.5	2	0	1	1	5.5	0	1	2	1	1	1	1	1	1.5	0.5	0	2	0.5	1.5	0.5	0	0	2	2	1	1
5	1	1	2	4		0	0.5	8.5	1	2	3	2	1	2	2	0	1.5	1	0.5	2	2	14	1.5	2	1.5	0.5	0.5	6	0	1.5	1.5	1	1.5	2	0.5	1.5	2	0.5	0.5	2	0.5	2	1	0	2	2	2	1	1
5	1.5	1	0	4		0	1	7.5	1	1.5	2.5	1	1.5	0	2	0	1.5	1.5	1	2	2	12.5	1.5	2	1	1	1	6.5	0	1.5	2	1.5	1	1.5	2	2	2	2	0.5	2	0.5	1	1	0	0	0	0	0	0
5	2	2	2	4		2	1	13	2	1.5	3.5	2	2	2	2	0	0.5	1	1	2	2	14.5	1.5	2	2	0.5	1.5	7.5	2	1.5	1.5	2	1.5	0.5	2	1.5	1	0	1.5	2	2	1.5	1	0	2	2	1.5	1	1
5	1.5	1	2	2		0	2	8.5	2	2	4	0	1.5	0	2	0	0	1.5	1	2	2	10	2	2	0.5	1	1	6.5	2	2	2	1.5	0.5	0	1	1	0.5	0	1.5	2	2	2	0.5	0	0	1	1	0	0
5	1.5	1.5	2	4		0	1.5	10.5	1	2	3	2	2	0	2	0	2	0.5	1	2	2	13.5	1.5	2	2	0	1.5	7	2	2	2	2	1.5	2	2	1.5	2	2	1.5	2	1.5	2	2	2	2	0	2	1	1
5	2	1.5	2	4		0	2	11.5	2	2	4	0.5	2	2	2	2	1	2	1.5	2	2	17	2	2	1	1	1.5	7.5	2	2	1.5	1.5	1.5	2	2	2	2	2	2	2	2	2	0	2	2	2	1	1	1
5	1	1.5	2	4		0	1.5	10	2	2	4	2	1	2	2	2	1	1	1	2	2	16	1.5	2	1.5	1	0	6	2	2	1	1	1	2	1.5	2	2	1	1.5	2	1.5	0.5	0.5	0	0	2	1.5	1	1
5	2	1	2	4		0	1.5	10.5	1.5	2	3.5	0.5	1.5	2	2	0	1.5	1	1	2	2	13.5	1.5	2	1.5	1.5	0.5	7	2	2	2	2	2	1	1.5	0.5	1.5	1	1.5	2	1.5	1.5	2	1	2	2	0.5	1	1
5	2	2	2	4		0	2	12	1	2	3	1	1	2	2	2	0.5	2	1	2	2	15.5	1.5	1	1	1	1	5.5	2	1	2	1	1.5	0.5	2	2	0	0.5	0.5	2	2	0.5	0.5	2	2	2	1	1	1
5	2	0.5	2	4		0	1	9.5	2	2	4	1.5	2	2	2	2	1	1	0.5	2	2	16	1	2	1.5	1.5	0	6	0	1.5	1	1.5	1	2	2	2	0.5	0	2	2	2	2	0	0	0	0	0	0	0
5	1	1	2	4		0	1	9	0.5	1	1.5	1	2	0	2	0	0.5	1	0.5	2	2	11	1.5	2	1	0.5	1	6	2	2	2	1.5	1.5	0.5	1	0.5	2	1.5	2	2	2	2	0	0	2	1	1.5	1	1
5	1	1	2	4		0	2	10	1.5	1.5	3	2	1.5	2	2	0	2	0.5	1	2	2	15	1	1	1.5	0.5	0	4	0	2	2	1.5	1.5	2	2	0.5	1.5	0	2	2	2	2	1.5	0	2	1	1.5	1	1
5	1	0.5	2	2		0	1.5	7	1	2	3	2	1	2	0	0	2	1	0.5	2	2	12.5	1.5	2	2	1.5	0.5	7.5	0	2	2	1.5	1.5	2	2	1	2	0.5	1.5	2	1	1.5	2	1	0	2	0.5	1	1
5	1.5	1	2	4		0	2	10.5	1	1.5	2.5	2	1	2	2	0	1	1	1	2	2	14	1.5	2	1.5	1.5	1.5	8	2	1.5	1	2	1.5	0.5	0	0.5	2	0	1.5	2	2	2	2	1	2	1	1.5	1	1
5	1	1	2	4		2	1.5	11.5	1	2	3	2	1	2	2	0	1.5	0.5	0.5	2	2	13.5	1	2	1	0.5	0.5	5	2	2	1.5	1.5	1	0.5	0	1	1	0.5	1.5	2	1.5	2	2	1	0	2	0.5	1	1
5	1.5	1	2	4		2	1	11.5	1	2	3	1.5	2	0	2	0	1	1	1	0	0	8.5	1	2	1.5	0	1.5	6	2	2	2	1.5	1.5	2	2	2	2	2	2	2	0.5	2	1	1	2	2	0.5	1	0
5	1	0.5	2	4		0	1.5	9	1.5	1.5	3	0.5	1	0	2	0	1	1	0.5	0	0	6	1.5	1.5	1.5	1	0	5.5	2	1	2	2	1	0.5	2	2	2	0.5	2	1	1	1.5	1	0	0	0	2	1	1
5	1.5	1	2	4		2	1	11.5	2	1.5	3.5	2	1.5	2	2	2	1.5	0.5	1	2	2	16.5	1.5	1	2	2	2	8.5	2	2	2	2	1.5	2	1	2	0	0	1.5	2	2	2	0	1	2	1	0	1	1
5	1.5	1	2	4		2	1.5	12	1	2	3	1	1	2	2	0	1.5	0.5	1.5	2	2	13.5	1	2	1	0.5	1.5	6	2	1.5	1.5	1.5	1.5	1	2	0	2	1.5	0.5	2	2	2	1.5	0	2	1	0	1	1
5	1	0.5	2	4		0	1.5	9	1.5	1.5	3	2	1	2	2	0	1.5	1.5	1	2	2	15	2	1.5	1.5	1	0	6	2	1.5	1.5	2	1.5	2	1.5	1	0	0.5	2	2	2	2	0	1	0	0	1	1	1
5	2	1	2	4		2	1	12	1.5	1.5	3	2	2	2	2	2	0.5	1.5	1	2	2	17	1	2	1	1	1	6	2	2	2	1.5	2	1	2	1.5	1.5	1	1.5	2	1.5	1.5	0	0	0	2	2	1	1
5	1.5	1	0	1		0	2	5.5	1.5	2	3.5	2	2	2	2	2	1	1	0.5	2	2	16.5	1	2	1	1.5	0.5	6	0	1.5	1	2	1.5	0.5	1	1.5	1.5	1	1.5	1.5	1.5	1.5	0.5	0	0	0	1	1	1
5	1	1	2	4		2	1.5	11.5	1	2	3	2	1.5	2	2	2	2	2	0.5	2	2	18	0	1	2	0	2	5	2	1	2	2	2	1	0.5	0.5	0.5	0.5	0	1.5	1.5	2	2	0	2	1	0.5	1	1
5	0.5	0.5	2	4		0	1	8	1.5	1.5	3	1	1	2	2	0	2	2	0.5	2	2	14.5	1	2	1.5	1	0.5	6	0	1.5	0.5	1.5	1.5	2	2	0.5	0.5	0.5	0.5	2	1	0.5	0	0	0	0	0	0	0
5	1.5	1.5	2	4		2	2	13	2	2	4	0.5	2	2	0	2	2	1	1	2	2	14.5	2	2	2	1.5	1	8.5	2	1.5	2	2	2	2	2	0.5	0.5	0	2	1.5	2	2	0.5	1	0	2	1	1	1
6	1.5	1.5	0	4		0	2	9	0.5	2	2.5	1.5	1.5	2	2	0	1	0.5	1	2	2	13.5	2	2	1.5	0	0.5	6	2	1.5	1.5	1.5	1.5	2	2	2	1	1.5	0.5	2	0.5	0.5	0.5	1	2	1	0	1	1
6	1	1	2	4		0	2	10	0	2	2	2	1.5	2	2	0	1	0.5	1	2	2	14	1	2	0	0	1.5	4.5	2	2	2	2	2	1	2	0	0.5	1	1.5	2	1	2	0	0	0	2	0	1	1
6	1	0.5	2	4		0	0.5	8	0	1.5	1.5	1.5	1.5	0	2	0	0.5	1.5	0	2	2	11	1	2	1.5	2	1	7.5	0	2	2	2	2	1.5	2	1.5	1	0	0.5	2	1	2	1	0	0	2	0	1	1
6	1.5	1	2	4		0	2	10.5	1.5	1.5	3	0.5	1.5	2	0	2	1	1	1.5	2	0	11.5	2	2	1.5	0.5	2	8	0	1.5	0.5	2	0.5	2	2	0	1	0.5	1.5	2	1.5	1.5	0.5	0	0	1	0.5	1	1
6	1.5	1	2	4		0	2	10.5	1.5	1.5	3	1.5	1.5	2	0	0	1	1	1.5	2	0	10.5	2	2	1.5	0.5	1	7	0	1.5	1.5	1.5	1.5	2	2	0.5	2	0.5	1.5	2	2	1	0.5	0	2	1	0.5	1	1
6	2	2	2	4		0	2	12	1	2	3	1.5	2	2	2	0	2	1	1	2	2	15.5	2	2	2	0.5	1	7.5	0	1.5	2	2	1	0.5	2	0.5	0.5	1	1.5	1.5	1.5	1.5	1.5	0	2	2	0.5	1	1
6	2	2	2	2		0	2	10	1.5	2	3.5	2	2	2	2	0	2	1	1	2	2	16	2	2	2	0.5	1	7.5	0	2	2	1.5	2	0.5	2	1	0.5	1	2	2	1.5	2	1.5	0	2	2	0.5	1	1
6	1.5	1.5	2	4		0	2	11	0.5	1.5	2	1.5	1.5	2	0	0	1.5	0.5	0.5	2	2	11.5	1.5	1.5	1.5	0.5	0.5	5.5	0	1.5	1.5	1.5	1.5	2	0.5	0	2	0	1	2	0.5	0.5	1	0	2	0	1	1	1
6	1	1.5	2	4		0	1.5	10	1	1.5	2.5	2	1	2	0	0	1.5	1	1.5	2	0	11	1.5	1.5	0.5	0.5	1	5	2	1.5	1	2	1.5	1	2	0.5	0.5	0.5	1.5	2	1.5	2	1	0	0	1	0.5	1	1
6	1.5	1.5	2	2		0	1.5	8.5	1	1.5	2.5	2	1.5	2	2	0	1	1	1	2	2	14.5	2	2	1	1.5	1.5	8	2	2	2	1.5	0.5	1.5	2	1	1	0.5	1.5	2	1.5	1.5	1.5	0	0	1	0.5	1	1
6	1	1	2	4		0	1.5	9.5	1	2	3	2	1.5	2	0	0	0	1.5	0.5	2	0	9.5	1	2	2	0.5	0.5	6	2	2	1.5	2	2	1	2	0.5	0	2	1	1	2	1.5	0	0	2	1	0.5	1	1
6	2	1.5	0	4		0	1	8.5	1	2	3	1.5	1.5	2	2	0	2	0.5	1	2	2	14.5	2	2	1.5	0	0.5	6	2	2	2	2	2	1	1	1	1.5	1	1.5	2	1.5	1.5	2	0	2	1	0.5	1	0
6	1	1	2	4		0	0.5	8.5	0.5	2	2.5	1.5	1	0	0	0	2	1.5	1	2	0	9	2	2	1	1	1	7	0	2	2	1.5	1.5	0.5	2	0.5	2	0	0	2	1.5	2	0	0	2	0	1	1	1
6	1	1.5	2	4		0	1	9.5	0.5	1.5	2	1.5	1	2	2	0	1	1	1.5	2	0	12	1.5	2	1.5	0.5	0.5	6	0	1.5	1.5	1.5	1.5	0.5	2	0.5	0	1	0	2	1.5	2	1.5	0	0	1	0.5	1	1
6	0.5	0	2	4		0	0	6.5	2	2	4	1.5	0	0	0	0	2	1	0	2	0	6.5	2	2	1	1	1	7	0	2	2	1.5	1.5	0.5	2	0.5	2	0	0	2	1.5	2	0	0	2	0	1	1	1
6	1	1	2	4		0	1	9	1	1	2	2	1	0	2	0	1	1.5	1.5	2	2	13	1.5	1.5	1	0	1	5	0	2	1.5	2	1	1	1	1.5	1	0	0.5	0.5	1	0.5	1	0	0	1	0.5	1	1
6	1	1	2	4		0	2	10	1	2	3	1	1	2	2	0	2	1.5	0.5	2	2	14	1.5	2	0.5	0.5	1.5	6	2	2	1.5	1	2	0.5	1	1	0.5	0	1.5	1	1.5	1.5	0.5	0	0	0	1.5	1	1
6	1.5	1	2	4		0	2	10.5	1.5	2	3.5	2	1	2	0	0	1.5	1	1	2	2	12.5	2	2	1.5	0.5	1	7	2	2	2	2	2	2	2	0	1	1	1.5	2	2	2	2	0	0	0	0	1	1
6	1	1.5	2	4		0	1	9.5	2	1	3	2	1	0	0	0	1	2	0.5	0	2	8.5	0	1.5	1.5	0	1	4	2	2	2	0.5	2	1	2	1	0.5	1	0	2	1.5	1.5	0.5	0	0	2	0	1	1
6	1.5	1.5	2	4		0	1.5	10.5	0.5	1.5	2	0.5	1.5	2	2	0	0.5	1.5	1.5	2	2	13.5	1	2	1.5	0.5	0.5	5.5	2	2	2	1.5	1.5	0.5	1.5	1.5	1	1	1.5	2	1.5	1.5	0.5	0	2	2	1.5	1	1
6	1.5	2	2	4		0	2	11.5	1	2	3	0	2	2	2	0	1	1	1.5	2	0	11.5	2	2	2	1	2	9	0	2	2	2	1	1	1.5	0	0.5	0.5	0.5	2	1	2	2	1	0	2	0	1	1
6	2	1	2	4		0	2	11	1	2	3	0.5	2	2	0	2	0.5	1.5	1.5	2	2	14	1.5	2	0.5	0.5	1	5.5	0	1.5	1	2	2	2	2	2	1	2	0.5	1	1.5	0	1.5	0	0	2	1.5	1	1
6	1	1	2	4		0	1.5	9.5	1.5	2	3.5	1.5	1	2	2	0	2	0.5	0	2	2	13	1	1.5	1.5	0.5	1	5.5	0	1.5	1.5	1	0	1	0.5	1.5	0	0	0	0.5	1	2	1.5	0	0	0	1	1	1
6	1	1.5	2	4		0	2	10.5	2	2	4	2	1.5	2	0	0	2	1	1.5	2	2	14	2	2	0	0	0	4	0	2	2	2	2	2	2	0	2	0	1	2	1.5	1.5	2	1	0	1	1	1	1
6	2	2	0	4		0	1.5	9.5	2	2	4	2	1.5	2	2	0	0.5	1	1.5	2	2	14.5	2	2	1.5	0.5	0.5	6.5	0	1.5	1.5	1.5	1	2	2	1	2	0.5	1	1.5	1.5	2	1	1	0	1	1.5	1	1
6	2	2	2	4		2	2	14	1	2	3	2	1	2	2	2	2	2	1	2	0	16	2	2	0	1	2	7	2	2	1	2	1	1	0.5	1	0.5	1	0	0.5	1	1.5	1	0	2	1	1	1	1
6	1.5	1	2	4		0	1	9.5	1	2	3	2	1	0	0	0	1.5	1	0	2	2	9.5	1	2	1.5	0	0.5	5	2	0.5	0.5	0.5	1.5	2	2	2	0	2	1	2	0	2	1	1	2	2	0	1	1
6	2	2	0	2		0	2	8	2	2	4	2	0.5	2	0	0	1	0.5	0.5	2	2	10.5	1.5	2	2	0	0	5.5	0	1.5	1.5	0.5	2	0.5	0.5	1	1.5	2	0.5	2	0	2	0.5	0	0	0	1	0	0
6	1	0.5	2	4		0	1	8.5	0.5	1.5	2	1.5	1	2	2	0	1.5	0.5	1	2	0	11.5	1	1.5	1	1	1.5	6	2	1.5	1.5	1	1.5	1	0.5	1	1.5	0.5	1.5	2	2	2	1.5	1	0	1	1	1	1
6	2	1.5	0	4		0	2	9.5	1.5	2	3.5	1.5	1.5	2	2	0	2	0.5	1.5	2	2	15	2	2	1	0.5	0.5	6	2	2	2	1.5	2	2	2	0	1	1.5	1.5	2	1.5	1.5	2	1	2	2	1.5	1	1
6	1	1	2	4		0	2	10	2	1.5	3.5	1.5	2	0	2	0	1	0.5	0.5	2	0	9.5	2	0	1.5	2	2	7.5	0	2	1	2	1	0	1	2	0	0	0	2	2	2	0	0	0	0	0.5	1	1
6	0	1	2	2		0	0.5	5.5	0	2	2	2	1	0	2	0	2	1.5	0.5	2	2	13	2	1	0.5	0	1.5	5	2	2	2	2	1	2	0.5	0.5	0.5	2	1.5	2	2	2	0	0	2	1	1.5	1	1
6	2	2	2	4		0	2	12	1	2	3	2	2	2	2	0	2	0	2	2	2	16	2	2	1	0	2	7	2	2	2	2	2	0.5	2	2	2	1	2	2	2	2	2	2	2	1	2	1	1
6	1	1	2	4		0	1.5	9.5	0.5	1.5	2	2	1	0	2	0	1	0.5	1.5	2	2	12	1	1.5	0.5	0.5	1.5	5	2	2	2	2	1	2	1.5	2	1	1	2	2	1.5	2	0	1	2	2	1	1	1
6	0	1	2	2		0	2	7	1.5	2	3.5	1.5	0	2	2	0	2	0	0.5	2	2	12	2	1	0	0	2	5	2	2	1.5	2	2	0.5	1	0.5	0	0	2	2	2	2	0	0	0	2	2	1	0
6	0	1	0	4		0	2	7	1	1.5	2.5	2	2	2	2	0	1	1	1.5	2	2	15.5	1.5	1.5	1.5	0.5	1.5	6.5	0	1.5	2	1.5	1.5	2	1	0.5	1	0.5	1.5	2	1.5	2	0	0	0	2	1	1	1
6	0	1	2	4		0	2	9	1	1.5	2.5	2	2	2	2	0	1	1	1.5	2	2	15.5	1.5	2	1.5	1	1.5	7.5	0	1.5	2	1.5	1.5	2	0	1.5	1	0.5	0	2	1.5	2	1	0	0	2	0	1	1
6	1.5	1	2	4		0	1.5	10	1	2	3	2	1	2	2	0	1.5	1	1	2	2	14.5	1.5	2	1.5	0	2	7	2	2	2	2	1.5	1.5	1.5	1	0.5	0.5	1.5	2	1	1.5	1.5	1	0	1	1.5	1	1
6	1	1	2	4		0	1.5	9.5	2	0	2	2	1	2	2	0	1.5	1	0.5	2	2	14	0	1	1.5	0.5	1.5	4.5	0	2	2	2	1.5	0.5	1.5	2	0.5	1	1.5	2	2	2	0	0	0	1	0.5	1	1
6	2	1	2	2		0	1.5	8.5	1.5	1	2.5	2	1.5	0	2	0	1.5	1	1	2	0	11	2	1.5	1.5	1	1	7	2	2	1.5	2	1.5	1	2	0	0.5	0.5	1.5	1	1	1.5	0	0	0	1	1.5	1	1
6	1	1	2	4		0	2	10	0	1.5	1.5	1.5	1.5	2	2	0	2	0.5	0.5	0	2	12	0.5	0.5	0	0	1.5	2.5	0	2	1.5	0.5	1	0.5	0.5	1	0	0	1.5	2	2	2	0	0	0	0	0.5	1	1
6	1.5	1	2	4		0	2	10.5	2	2	4	2	1.5	2	2	0	2	1	1	2	2	15.5	2	2	1	0.5	1	6.5	0	2	2	2	1.5	1	2	2	2	0.5	2	1.5	1.5	1.5	0.5	1	0	2	1.5	1	1
6	1	2	2	4		2	1.5	12.5	1.5	1.5	3	2	2	0	2	0	1.5	0.5	0.5	2	2	12.5	1.5	1	1.5	0.5	2	6.5	0	2	2	1.5	1.5	1	2	2	1	0	1	1.5	1.5	2	2	2	2	2	2	1	1
6	0	0.5	2	4		0	1	7.5	2	1.5	3.5	0.5	1.5	0	2	0	2	1.5	0.5	2	2	12	1	1.5	1.5	0	2	6	2	2	1.5	2	1.5	0.5	0.5	0	0.5	0	2	2	2	2	0	0	2	1	1.5	1	1
6	1	0.5	2	3		0	1	7.5	0.5	2	2.5	2	1.5	2	2	0	2	1	0.5	2	2	15	1.5	1.5	2	2	2	9	0	2	1.5	2	1.5	0	1.5	1.5	0	0	2	2	1.5	2	0	0	0	1	0.5	0	0
6	1.5	0.5	2	2		0	1.5	7.5	1.5	2	3.5	1.5	1	2	2	0	0	1	0.5	2	2	12	2	1	1.5	2	2	8.5	2	2	2	2	1.5	0.5	1.5	0	1	0	2	0	2	2	2	0	0	2	0.5	1	0
6	1.5	0.5	2	4		0	1.5	9.5	0	1.5	1.5	1.5	1.5	2	2	0	2	0.5	0.5	2	2	14	0.5	0	1.5	0	1.5	3.5	0	2	1.5	1.5	1.5	1	1.5	0.5	1.5	0	0	2	0	2	1	0	0	0	1	1	0
6	1	0.5	2	4		0	1.5	9	1	2	3	2	1.5	2	2	0	2	1	0.5	2	2	15	1.5	2	0.5	0.5	1.5	6	0	2	1.5	0.5	0.5	0.5	0.5	1	0.5	0	1.5	1.5	1.5	2	0	1	2	2	0	1	1
6	1	1	2	2		0	1.5	7.5	1.5	1.5	3	1.5	1.5	2	2	0	2	0.5	0	2	2	13.5	2	2	1	0	2	7	2	2	2	1.5	1.5	2	0.5	0.5	0	1	1	2	1.5	2	2	0	0	2	2	1	1
6	1	1	2	4		0	2	10	0	2	2	2	1	2	2	0	2	1.5	0.5	2	0	13	1.5	1.5	1.5	2	1.5	8	0	2	1.5	2	1.5	1	0	0	2	0	2	2	2	2	0	0	0	1	2	1	1
6	1	1	2	2		0	1.5	7.5	1	1	2	2	1	2	2	0	1.5	1	0	0	2	11.5	1.5	1.5	1.5	0.5	2	7	2	1	0.5	2	1	0.5	0.5	0.5	0	0	2	2	2	2	0	0	0	1	2	1	1
6	2	1	2	4		0	2	11	0	2	2	2	2	0	2	2	2	1	1	2	2	16	1	2	2	2	2	9	2	1.5	2	2	1.5	0.5	1	0.5	0.5	0.5	2	2	1.5	2	0	0	2	0	2	1	0
6	0	1	2	4		0	2	9	0.5	2	2.5	2	0	2	0	0	0	1	0.5	0	2	7.5	1	1	1.5	0	1.5	5	0	0	2	1	0	1	0.5	1.5	0	0	0	2	2	2	2	2	0	2	1.5	1	0
6	0	1	2	4		0	1.5	8.5	0	0	0	2	0.5	0	2	0	1.5	0.5	0	2	2	10.5	2	1	1.5	0.5	2	7	2	2	2	1.5	2	0.5	0	0	1	0.5	0	2	2	2	0.5	0	0	0	2	1	1
6	1	1	2	4		0	1.5	9.5	1	1.5	2.5	1.5	1	2	2	0	1.5	1.5	0.5	2	2	14	1	1.5	1.5	0.5	2	6.5	0	2	1.5	2	1.5	2	1.5	0	0	0.5	1.5	2	2	2	1	1	0	2	2	0	1
6	2	1.5	2	4		0	2	11.5	2	2	4	1	2	0	2	0	1	1	0	2	2	11	1.5	2	1	1.5	2	8	2	1.5	1	1.5	1.5	1.5	0.5	1.5	1.5	1	0.5	2	1	0.5	1	1	0	2	0	0	1
6	1.5	1	2	4		0	2	10.5	1.5	1.5	3	2	1.5	2	2	0	2	1	1	2	2	15.5	2	1.5	1	0	1.5	6	0	2	2	1.5	2	1	2	2	1	0.5	2	2	0.5	2	2	2	0	2	1.5	1	1
6	0	0.5	2	4		0	1.5	8	1.5	0	1.5	2	0	2	2	0	0	0.5	0.5	2	2	11	1.5	2	2	0	1.5	7	0	1.5	1.5	1.5	0.5	2	0	0	0.5	1	0.5	2	0.5	2	2	2	0	0	0.5	0	0
6	0	1	2	1		0	2	6	0	1.5	1.5	2	1	2	2	0	2	1	0	2	2	14	1	0.5	1	0.5	1.5	4.5	0	2	2	1.5	0	1	1	0.5	0	0.5	1.5	1.5	0	0	0.5	0	0	0	0	0	1
6	0	0.5	2	2		0	0.5	5	0	1.5	1.5	2	1	2	0	0	2	0.5	0	2	2	11.5	1	0.5	1	1	1.5	5	0	2	1	1.5	1	0.5	1	0.5	0	0	1	2	2	2	0.5	0	0	0	0	1	1
6	0	0.5	0	4		0	2	6.5	1	1	2	2	1.5	0	2	0	0	1	1	2	2	11.5	2	2	2	0.5	2	8.5	0	2	2	1.5	1.5	0.5	1	1.5	1	0.5	1	2	1	1.5	1.5	0	0	2	0.5	1	1
6	0	1	2	4		0	1	8	1	1.5	2.5	2	1.5	2	2	0	1.5	1	1	2	2	15	1.5	2	1.5	0	1	6	2	0.5	0.5	0.5	0.5	0.5	1	0.5	0.5	1.5	1.5	1.5	2	1.5	0.5	0	0	2	1	1	1
6	2	2	2	4		0	1.5	11.5	2	1.5	3.5	2	1	2	2	0	2	1	1.5	2	2	15.5	2	2	1.5	2	2	9.5	0	2	2	1.5	1	0.5	2	1	0.5	0	2	2	1.5	1.5	1.5	0	0	2	1.5	1	1
6	1	1.5	2	4		0	2	10.5	1.5	1	2.5	2	1.5	2	2	0	2	1	0.5	2	2	15	1	2	2	0.5	2	7.5	0	1	2	1	1	1	1.5	0.5	0.5	0	1	1.5	1.5	2	0	1	0	1	0.5	0	1
6	2	1	2	4		0	1.5	10.5	0.5	1.5	2	1.5	2	2	2	0	1.5	0.5	0	2	0	11.5	1.5	1.5	1.5	1	1	6.5	0	2	2	2	1.5	1	1.5	0	1	0.5	2	0	2	2	1	0	0	1	0.5	0	1
6	1	1	2	2		2	1.5	9.5	0	1.5	1.5	2	1.5	2	2	0	2	0	0.5	2	0	12	1.5	2	1.5	1	1.5	7.5	0	2	1	1.5	2	1	0	2	0.5	0	1	2	1.5	2	0.5	0	0	1	1	1	1
6	1	1	2	2		0	1.5	7.5	0	2	2	2	1.5	2	2	0	2	0	0.5	0	0	10	2	2	1.5	1	1.5	8	0	2	2	2	0	0.5	2	1	0.5	0.5	1.5	2	1.5	2	0.5	0	0	2	1.5	1	0
5	1	0	2	4		0	0	7	1	1.5	2.5	1.5	2	2	2	0	1.5	0	0.5	2	2	13.5	1.5	1.5	1	0.5	1.5	6	0	2	1.5	1.5	1.5	0.5	2	0	0	0	1.5	2	1.5	2	1	0	2	1	1	1	1
5	1	0.5	2	4		0	2	9.5	1.5	0.5	2	2	0	0	2	0	1.5	2	0.5	2	2	12	1.5	1.5	1	1.5	0.5	6	2	0.5	0.5	2	1	2	0.5	0	0	0.5	1	1	0	2	1.5	1	0	1	1	0	1
5	0	0	0	2		0	0	2	0.5	2	2.5	0	0	0	2	0	2	0.5	0	0	0	4.5	1.5	1	1.5	0	1	5	0	2	1.5	2	0	1	0.5	0	1	0.5	1	1.5	1	1.5	1	0	0	0	2	1	1
5	1	1	2	4		0	2	10	1	2	3	2	1	0	2	0	1.5	1.5	1	2	2	13	1.5	1.5	2	1.5	0.5	7	0	2	1.5	1.5	1	1	0	0.5	0.5	1	2	2	2	2	0	0	0	1	2	1	0
5	1.5	1.5	0	4		2	0	9	0	2	2	1.5	0.5	2	0	2	1	1	2	2	2	14	1.5	2	0.5	0	0.5	4.5	2	1.5	1	1.5	2	0.5	1	0.5	1	2	1.5	2	0	2	0	0	0	1	2	1	1
5	1	1.5	0	4		0	1	7.5	1	1	2	2	1	0	2	0	0.5	1	1	2	2	11.5	1	1	0.5	1	1	4.5	2	1.5	1.5	1.5	1.5	0.5	0.5	0.5	0	0.5	1.5	1.5	1	2	0.5	0	2	1	0.5	1	1
5	1	1.5	0	4		0	1.5	8	2	1	3	1.5	0.5	0	2	0	1.5	2	1	2	2	12.5	1.5	1.5	1.5	1.5	1	7	2	0.5	1.5	1.5	1	1.5	2	1.5	1	1	0.5	2	0.5	1.5	2	0	0	1	1.5	1	1
5	2	1	2	4		0	1	10	0	1.5	1.5	1.5	1.5	2	2	0	1.5	1.5	1	2	2	15	1.5	2	0	0.5	2	6	0	1.5	1.5	1.5	1	1	1.5	0.5	0	0	2	0	1.5	2	0.5	0	0	0	0	0	0
5	0	0.5	0	4		0	1.5	6	0.5	1.5	2	1	1	0	2	0	1	1	0	0	0	6	1.5	2	1.5	0.5	1.5	7	2	2	1.5	0.5	1	0.5	0.5	0.5	0.5	0.5	1	2	0	2	1.5	0	0	2	1.5	1	1
5	0.5	0.5	2	4		0	2	9	1	2	3	1	1.5	2	2	0	1.5	1	0.5	2	2	13.5	1.5	2	1.5	0.5	1	6.5	0	1.5	1	1	1.5	0.5	2	1	2	2	1.5	2	1.5	1.5	2	1	0	1	1.5	1	1
5	1.5	1	0	2		0	2	6.5	1.5	2	3.5	2	1.5	2	2	0	2	1	0.5	2	2	15	1	2	2	0	2	7	2	2	2	1	2	1	1.5	0.5	0	0.5	1.5	1.5	1	2	0	0	0	0	1.5	1	0
5	1	0.5	0	4		0	1.5	7	0	1	1	2	1	0	2	0	1.5	1.5	1	2	2	13	1.5	2	1	1.5	0.5	6.5	0	2	0.5	2	2	0.5	1	0	0.5	0.5	1.5	2	1.5	2	1	0	0	0	0	1	1
5	0	0	2	4		0	2	8	0	1	1	2	1	0	0	0	2	0	0	2	2	9	0	2	1	1.5	1	5.5	2	2	2	2	1	0	0	0	0	0	2	2	2	2	0	1	2	0	1	1	1
5	1	1	2	4		0	2	10	0.5	1	1.5	1.5	1.5	2	0	0	1.5	1.5	1	2	2	13	2	2	1.5	0	0	5.5	0	1	1.5	1.5	0.5	2	2	0	1	1.5	0.5	2	0.5	1.5	1	1	0	1	1.5	0	1
5	1	0.5	2	3		0	1.5	8	0	1	1	2	1.5	2	0	0	1.5	1.5	0.5	2	2	13	1	1	0	1	1.5	4.5	0	1.5	2	2	1	2	2	2	2	2	1.5	2	1	1.5	0.5	1	0	2	1	0	1
5	2	2	0	2		0	1.5	7.5	1.5	0	1.5	0	1.5	0	2	0	0.5	2	2	0	2	10	1.5	2	2	2	0.5	8	0	0.5	0	0	0.5	2	0	0	0	0.5	1.5	1.5	0.5	1	0	1	2	0	0.5	0	1
5	1.5	1.5	2	4		2	0	11	0	2	2	1.5	1.5	2	2	2	1	0	1.5	2	2	15.5	2	2	1	1	1	7	2	2	2	1.5	1.5	2	2	1.5	1.5	1.5	2	2	2	1.5	2	0	0	2	2	1	1
5	1.5	0.5	2	2		0	1	7	1	1.5	2.5	0.5	0.5	0	2	0	1	1.5	1	2	2	10.5	1.5	1.5	1	0.5	0.5	5	2	1	0.5	1.5	1	1	1	0	1.5	0.5	1.5	2	2	2	1.5	0	0	2	1	1	1
5	1	0	0	4		2	1.5	8.5	1.5	1	2.5	0.5	0	2	2	0	2	1.5	0	2	0	10	1.5	1.5	1.5	1.5	1	7	0	2	1	2	0.5	1	0.5	0	1	0	1.5	2	1	2	0	0	0	1	0.5	1	1
5	1	0.5	0	2		2	1.5	7	0	1	1	1	1	0	2	0	1.5	0.5	1.5	2	2	11.5	2	1.5	0.5	1	1	6	0	2	0.5	1.5	0	0.5	1	0.5	0	0.5	0.5	0.5	0	2	1	0	0	0	0	0	0
5	1	1	2	4		0	1.5	9.5	1.5	1	2.5	2	1	0	0	0	1.5	0.5	1	2	2	10	1.5	1.5	1	1	0.5	5.5	2	1.5	1	1	0.5	0.5	0.5	0	0.5	1	1.5	2	1.5	2	1	0	2	0	0	1	1
5	1	0.5	0	4		0	1	6.5	1	2	3	1.5	1.5	0	0	0	1.5	1	1.5	2	2	11	1.5	1.5	0.5	1.5	0.5	5.5	2	1.5	1.5	1.5	1	2	1.5	0.5	0	0.5	1.5	2	1.5	2	0.5	0	0	0	0.5	1	1
5	1.5	0.5	2	4		2	0.5	10.5	0	1	1	2	1.5	0	2	0	1	1	0.5	2	2	12	1	2	1	1.5	0.5	6	2	2	2	1.5	1	0.5	2	2	2	0	1.5	2	0.5	2	1.5	0	0	0	2	1	1
5	2	1	2	4		0	2	11	0	2	2	0	0	2	0	0	2	1	1.5	2	0	8.5	2	2	1.5	0	0.5	6	0	2	1.5	1	0.5	0.5	0.5	0	0.5	0	1.5	2	2	2	2	0	0	0	1.5	1	1
5	1	0.5	2	4		0	2	9.5	0.5	1.5	2	1.5	1	2	2	0	1.5	1.5	1	2	2	14.5	1.5	1.5	1	0.5	2	6.5	2	2	0.5	1.5	1.5	0.5	0	0	0	0	1.5	0.5	1	2	0	0	0	2	1	1	1
5	1.5	1.5	2	4		2	1	12	1	1.5	2.5	1.5	1.5	2	2	0	1	1	1	2	2	14	1	2	2	1	1	7	0	1.5	2	1.5	1	1	2	1.5	2	1	1.5	2	1	0.5	0.5	1	0	1	1.5	1	1
5	1	0	0	4		0	0.5	5.5	1	1	2	2	1.5	2	2	0	2	0.5	1	2	2	15	0	2	1.5	1.5	2	7	2	1.5	0.5	1.5	0.5	1	0	0	1	0	2	0.5	0.5	2	0.5	0	2	1	0	1	1
5	1	1	2	4		2	2	12	0	1.5	1.5	1.5	1	2	2	0	1	1	0	2	0	10.5	1	0	1.5	1	0.5	4	2	2	1.5	1.5	2	1	0.5	0	0.5	0.5	1.5	2	1.5	2	0	0	0	0	1.5	1	1
5	1	0	0	4		0	2	7	2	2	4	0	1.5	0	0	0	1	0	1	2	2	7.5	0.5	2	0	2	0.5	5	0	0	2	2	0	1	2	0	0.5	1	2	2	1.5	2	2	0	0	0	1.5	0	1
5	0	0	2	2		2	1	7	0.5	1	1.5	0.5	1.5	0	0	0	1	0.5	0.5	0	2	6	1.5	1	1.5	2	0.5	6.5	0	1.5	1.5	2	1	1	0.5	2	0	0	1.5	0	1.5	2	1.5	0	2	0	1.5	1	1
5	1.5	0.5	2	4		0	0.5	8.5	0	1	1	1.5	0.5	2	2	0	1	1.5	0.5	2	2	13	0.5	1	1.5	0.5	0.5	4	0	1.5	2	1.5	1	0.5	0	0.5	0.5	0	2	0.5	2	2	2	0	0	1	1	0	1
5	1	1	2	4		0	1.5	9.5	0	1.5	1.5	2	1	2	2	0	1.5	1.5	0.5	2	2	14.5	1	2	2	0.5	0.5	6	2	2	1.5	1.5	1	2	2	1.5	2	0	2	2	1.5	2	0.5	0	0	1	0.5	1	1
5	1	0	2	4		0	1	8	1	0.5	1.5	0	2	2	2	0	2	0.5	0	2	2	12.5	1	2	1	1.5	0	5.5	2	1	0	1.5	0.5	0.5	2	0	0	0	2	2	1.5	2	1	0	0	0	1	1	1
5	0.5	1	2	4		0	1	8.5	0	1	1	1	0	0	0	2	1	1	0	2	2	9	1	1	1	1	2	6	2	2	1	0	0	0	0	0	2	2	0	0.5	0	0	1	0	0	0	0	0	0
5	1	0.5	0	4		2	1.5	9	1	1.5	2.5	0.5	0.5	2	2	0	1.5	1.5	1.5	2	0	11.5	1.5	1.5	1.5	1.5	1	7	0	1.5	2	1.5	0.5	0.5	1	2	0.5	2	0	2	0	2	1	0	0	1	1.5	1	1
5	1	2	2	4		0	1.5	10.5	1.5	0	1.5	1	1.5	0	0	0	0.5	1	0.5	0	0	4.5	0	2	1.5	0.5	0.5	4.5	2	1.5	1.5	2	0	2	1.5	0.5	1.5	1	0.5	2	0	2	1.5	0	0	2	2	1	1
5	2	1.5	2	4		0	2	11.5	1.5	1	2.5	0	2	0	2	0	0.5	2	2	0	0	8.5	1	1	1.5	1.5	0	5	0	2	1	1	1	1.5	1.5	1.5	2	2	1	2	0	0	0.5	0	2	1	1.5	1	1
5	0.5	0	2	4		0	1	7.5	1	1.5	2.5	2	2	2	2	0	2	0.5	0	2	0	12.5	1.5	1.5	0.5	1.5	2	7	2	2	1	1.5	1	1	1.5	0	0	0	2	2	2	2	0	0	0	0	0	0	0
5	1	0.5	2	4		2	1.5	11	0.5	1	1.5	1.5	1	2	2	0	1.5	1	0.5	2	2	13.5	1	1	1	1	1	5	2	1.5	1.5	1.5	1.5	2	2	0.5	0.5	0.5	1.5	2	2	2	0	0	2	1	1	0	1
4	1.5	0.5	0	4		0	1.5	7.5	0	1.5	1.5	2	1	2	2		1.5	1	0.5	2	2	14	1	0.5	2	2	0.5	6		1.5	1.5	0.5	1	0.5	0	0	1	1	0.5	2	1.5	2	1	0	0	1	1.5	1	1
5	1.5	1	2	4		0	1	9.5	1	1.5	2.5	2	1	2	0	0	0	2	1.5	2	2	12.5	2	2	1.5	1	0.5	7	2	1.5	1.5	1.5	1	0.5	2	0	0	0.5	1	2	1.5	1.5	1.5	0	2	1	0.5	1	1
5	1	1.5	0	4		0	2	8.5	1.5	1	2.5	0	0.5	0	0	0	1	0.5	0	2	2	6	2	1.5	2	0	1	6.5	0	2	1.5	2	0	1	2	2	2	0.5	1.5	2	2	1.5	0	0	2	1	0.5	1	1
5	1	0.5	2	4		0	2	9.5	0	2	2	0.5	1	2	2	0	1.5	1.5	1	2	2	13.5	2	2	1	1	1	7	2	1.5	2	0.5	1	1	1.5	2	1	0.5	2	2	2	2	0	0	0	2	1.5	0	1
5	1	0.5	2	4		0	1	8.5	1.5	1	2.5	1	1	2	2	0	1	0.5	0.5	2	2	12	1.5	1.5	1.5	1.5	1	7	0	1.5	1	1	1	0.5	1.5	0	0	0.5	1	2	1	2	1	0	0	0	0.5	1	1
5	1	0.5	0	1		0	1	3.5	0.5	1.5	2	1	0	0	0	0	2	2	0	0	0	5	1	1	1	0	0.5	3.5	2	0.5	0	0	0	1.5	0	0	0.5	1	0.5	1	1.5	1	0	0	0	2	1.5	1	1
5	1	1	2	4		0	1	9	1	1	2	1.5	1.5	0	2	2	0.5	0.5	0.5	2	0	10.5	1	1.5	1.5	2	1.5	7.5	2	0.5	1	0.5	0	1	2	0	2	1	0	2	0.5	2	0	2	0	1	1	0	1
5	1	0.5	0	2		0	0	3.5	0.5	1.5	2	1	1.5	2	0	0	1.5	1.5	0.5	2	2	12	1	1.5	1.5	1.5	1.5	7	0	1.5	1.5	2	1	0.5	0	0	0	0.5	1.5	0	2	2	1	0	0	0	0	0	0
5	0.5	0.5	2	4		0	1	8	1	1.5	2.5	1.5	0.5	2	2	0	1.5	1	1	2	2	13.5	1.5	1	0	1	2	5.5	0	1	1	1	1	0.5	1	1.5	0	0	0	0	0	1	1	1	0	1	0.5	1	1
5	1	1	2	4		0	2	10	1.5	2	3.5	1	1.5	2	2	0	2	1.5	0.5	2	2	14.5	1.5	2	1.5	1.5	0	6.5	2	2	2	2	1.5	1	1	1.5	2	0.5	2	2	1.5	2	0	1	0	1	0.5	1	1
5	0	0.5	2	4		0	1	7.5	0	1	1	0.5	1.5	0	2	0	1.5	1.5	0.5	0	2	9.5	1	1	1	1.5	1	5.5	2	2	0.5	0.5	0.5	1	0.5	1.5	0.5	0	1.5	2	0	1.5	0	0	0	0	0	1	1
5	0.5	0.5	2	4		0	0.5	7.5	0.5	1.5	2	1	1.5	2	0	0	1.5	1	0.5	2	2	11.5	0.5	1	1	0.5	1	4	0	1	1	1	1	1	0	0.5	0	0	1.5	0	1.5	2	0.5	0	0	0	1.5	1	0
5	2	2	0	3		0	2	9	2	1	3	0	1	2	2	0	1.5	0.5	1	2	2	12	1	1	2	2	0	6	2	1.5	1.5	1	1.5	2	2	2	2	0.5	1.5	0	2	2	0	0	0	0	0.5	0	1
5	0	0	0	4		0	0	4	0	2	2	2	0	2	2	0	2	2	0	2	2	14	2	2	2	2	1	9	0	0	0	2	2	0.5	2	1	1.5	0	2	0.5	1	0.5	0	0	0	1	1	1	1
5	1.5	1.5	0	4		2	1	10	1.5	2	3.5	2	1.5	0	2	0	2	0.5	1.5	2	2	13.5	2	2	1	1	1.5	7.5	2	2	2	2	2	1	0.5	0	0.5	1	1.5	2	2	2	2	0	2	0	2	1	1
5	2	2	2	4		0	2	12	0.5	2	2.5	1.5	2	2	2	0	1.5	2	2	2	2	17	2	2	1.5	0	0.5	6	2	2	2	2	1.5	2	2	0	0.5	1	2	2	2	2	0.5	0	0	1	1.5	0	1
5	2	2	2	2		0	1	9	1	2	3	2	2	0	0	0	2	1.5	1	2	0	10.5	1	2	2	1.5	1	7.5	0	2	2	1.5	1.5	0	0.5	1	1.5	2	0	0	0	1	1	0	0	1	1.5	1	1
5	2	0	0	4		2	1	9	0	2	2	2	0	2	0	0	2	0	1.5	2	2	11.5	2	2	2	0	0	6	0	2	2	2	2	2	2	0	0	0	2	2	1.5	1	2	0	2	0	2	1	1
5	2	2	2	4		0	2	12	2	2	4	2	2	0	0	0	2	0	1.5	0	2	9.5	2	2	1	2	2	9	0	2	2	2	2	0.5	2	2	1.5	0	2	2	2	2	2	2	0	2	2	1	1
5	1	1	2	4		0	1.5	9.5	0	2	2	2	0.5	2	2	0	2	1	1	0	2	12.5	1	1	1.5	1.5	0	5	0	2	2	2	1.5	1	0	1	1.5	0.5	2	2	1.5	2	1.5	0	0	0	1.5	1	0
5	1	0	0	4		2	0.5	7.5	0	0	0	1	1	0	2	2	1.5	1.5	0	0	0	9	0	0	1.5	1	0	2.5	0	1	0.5	0.5	1	0.5	0.5	0.5	0	0.5	2	2	0.5	2	1	0	0	1	0	0	1
5	0	1	0	2		2	2	7	0	1	1	2	2	2	0	0	1	2	1	0	0	10	2	2	0.5	0	1	5.5	2	1.5	1.5	1.5	1.5	0.5	1	0.5	1	1.5	2	2	1.5	2	0	1	0	0	1.5	0	0
5	1	1	0	4		0	0.5	6.5	0.5	2	2.5	0	0.5	2	0	0	2	0.5	0.5	0	0	5.5	1.5	1.5	1.5	1.5	1.5	7.5	0	2	1.5	1.5	1	0	0	0	0	0.5	1.5	2	1.5	1.5	1	0	0	1	1	1	1
5	1	2	0	2		2	1.5	8.5	2	1.5	3.5	1	2	0	0	2	1	0.5	1.5	0	0	8	2	2	1.5	1.5	0.5	7.5	0	0.5	0	1	1.5	2	1	0	0.5	1.5	0	2	1	0.5	2	0	0	1	1	0	0
5	2	0	0	2		0	2	6	1	1.5	2.5	2	1.5	0	0	0	2	0.5	1	0	2	9	1	2	0.5	1	0.5	5	0	1	2	2	1.5	0.5	1.5	0	0	0	2	2	2	2	1	0	0	1	0.5	1	1
5	1.5	0.5	0	4		2	1.5	9.5	0.5	2	2.5	1	0	0	2	0	1.5	1.5	0.5	2	2	10.5	2	1	2	1.5	0.5	7	0	0.5	2	1.5	1	2	2	0.5	1	2	1.5	2	0	2	1	0	0	2	1.5	0	1
5	1.5	0.5	0	4		0	0.5	6.5	1.5	1.5	3	1.5	1.5	0	2	0	0.5	0.5	0.5	2	2	10.5	1.5	1.5	1.5	1.5	1.5	7.5	0	1.5	1.5	2	2	0	1	2	0	0	0	2	0	2	0	0	0	0	1	1	1
5	1	1.5	2	2		0	1	7.5	1	1	2	0.5	0.5	0	2	0	1	1	0.5	2	2	9.5	1	1.5	1	0.5	2	6	0	1	1.5	1.5	1	0.5	0.5	0	0.5	0.5	1	0	2	2	0	0	0	0	0	1	1
5	1.5	1	2	4		0	1	9.5	0	1	1	2	1	0	0	0	1	1	0	2	2	9	1	1	2	1	1	6	0	0.5	0.5	1	0	0	0.5	0	1.5	0	1.5	0	2	2	0	0	0	0	1.5	0	1
5	1	0.5	0	2		0	1.5	5	2	2	4	1.5	1	2	0	0	1.5	1.5	1	2	0	10.5	0.5	2	0	0	1	3.5	0	1.5	1.5	0.5	0	0.5	1	0	1	0	1.5	2	0	2	0.5	1	0	0	0	1	1
5	2	1.5	0	2		0	1.5	7	2	1.5	3.5	2	1	2	0	2	2	1	2	2	0	14	2	2	1	2	1	8	0	2	2	2	2	1	2	1.5	1.5	0	2	2	2	2	1.5	0	0	0	0	1	1
5	0	0.5	2	2		0	2	6.5	0	0	0	1.5	1.5	0	0	0	2	2	0.5	2	0	9.5	0.5	1.5	0.5	0.5	1.5	4.5	2	2	2	0.5	0.5	0.5	2	0	2	0	2	2	0	2	0	2	0	2	1	1	1
5	1	1.5	2	4		0	2	10.5	2	2	4	2	1	0	0	0	1	1	1.5	2	0	8.5	1.5	1.5	0	0	1	4	0	1	1	1.5	1	0.5	2	1	2	0.5	1.5	2	0	1.5	1	0	2	1	0.5	0	0
5	1	0	2	4		0	1.5	8.5	0	0	0	1	2	2	0	2	2	2	0.5	2	2	15.5	0	1	2	1.5	0	4.5	0	2	2	1	0	2	0	1	2	0	1.5	2	1	2	0	1	0	2	1	1	1
5	1.5	1.5	2	4		2	2	13	2	2	4	2	1.5	0	2	0	1.5	0.5	1.5	2	0	11	2	2	1.5	2	1.5	9	2	1.5	1	1.5	0.5	0.5	2	2	2	0.5	1	2	1.5	1	1	1	0	2	1.5	0	1
5	1	1.5	2	4		0	1.5	10	1.5	1.5	3	1	1	2	2	0	2	1.5	1	2	0	12.5	1.5	1.5	1.5	1.5	1	7	2	1.5	1.5	2	1.5	1	2	0.5	1	0.5	1.5	2	2	2	1.5	1	0	1	0.5	1	0
5	1	1.5	0	4		0	1.5	8	0.5	1	1.5	1.5	0.5	2	0	0	0.5	0.5	0.5	2	0	7.5	1.5	1.5	1.5	0.5	1.5	6.5	0	1.5	1.5	1.5	0.5	0.5	2	0	0.5	0.5	1.5	2	2	2	0.5	1	0	2	0.5	0	1
5	1	1	2	4		0	1.5	9.5	0.5	1	1.5	0.5	1.5	2	2	2	0.5	1.5	0	2	2	14	0.5	2	1.5	1.5	1	6.5	0	1.5	1.5	1.5	1.5	2	1	1	0	0.5	1.5	2	0	1	1.5	0	0	1	1	1	1
5	1.5	1.5	2	4		0	1.5	10.5	0.5	1.5	2	2	1.5	0	2	0	2	1	1	2	2	13.5	1.5	2	2	1.5	0.5	7.5	0	2	2	2	2	2	2	2	1.5	0.5	1.5	2	2	1.5	1	0	0	1	0.5	1	0
5	0.5	1	0	4		2	1	8.5	1.5	0.5	2	1	0.5	2	2	0	2	0	1	2	2	12.5	1.5	1	1	1	0.5	5	0	1.5	1	0.5	0	0.5	1.5	2	2	1.5	1.5	2	1.5	1.5	0	0	2	0	0.5	1	1
5	0	0	2	4		2	2	10	1	1.5	2.5	2	1	2	2	0	2	2	0	2	2	15	1	2	2	2	2	9	2	1.5	1.5	2	1	1	0.5	1	0	0.5	1.5	2	2	1	0	0	0	1	0	1	1
5	1	0.5	2	4		0	2	9.5	1.5	1	2.5	1.5	0	2	2	0	0	1.5	0	0	0	7	0	2	1.5	1	0	4.5	0	1.5	2	0.5	2	0	0	1.5	0	0	2	1	1.5	1.5	0	0	0	0	0	1	1
5	1	1.5	2	4		0	2	10.5	1	2	3	1	2	2	0	0	1	2	1	0	2	11	2	2	1.5	0	0	5.5	2	2	2	1	2	2	2	0	2	2	2	2	0	0.5	0	1	0	0	1.5	1	1
5	0.5	2	0	4		0	1	7.5	0	2	2	2	1	0	2	0	2	2	1	2	0	12	1	2	2	2	0	7	0	1.5	2	2	0	2	2	0.5	2	0.5	1.5	2	1.5	1.5	1	0	0	0	1.5	1	1
5	2	2	2	2		0	2	10	2	2	4	0	2	0	2	2	2	1	2	2	0	13	2	2	1	2	2	9	2	2	2	2	1	1	2	0.5	2	0	1	2	0	0.5	1.5	2	0	2	0	1	0
5	1	0.5	2	4		0	1.5	9	0.5	2	2.5	0.5	0.5	2	0	0	2	1	0.5	2	0	8.5	1.5	1.5	1	1	1	6	0	1	1.5	1	1	0.5	0	1	1.5	0	1	2	1	2	2	2	2	2	0.5	1	1
5	0.5	0.5	2	4		0	0	7	0.5	0.5	1	1	0	0	2	0	1	1	0.5	2	2	9.5	1	1	0.5	1	1	4.5	2	1	2	0	1	2	0.5	0	0	0	1	1.5	2	2	0	0	2	0	0.5	0	1
5	2	1	0	2		0	0	5	0.5	0.5	1	0.5	1	0	2	0	1.5	0	0	2	0	7	0	0	1	0	1	2	0	1.5	1.5	2	1	0.5	1	0	0.5	0	1.5	2	1	1.5	0.5	0	0	0	1.5	1	1
5	0.5	1	2	4		0	1.5	9	0	1.5	1.5	1.5	0.5	2	2	0	2	1	0	2	2	13	0.5	1.5	1.5	1.5	1.5	6.5	2	1.5	1.5	1.5	1.5	0.5	0	0.5	0	0.5	1.5	2	1	1.5	0	0	0	0	1	1	1
5	0	2	0	2		0	2	6	1	2	3	2	2	0	2	0	1	0	0	2	2	11	1	2	2	1.5	0.5	7	0	2	2	1.5	1.5	1	2	0	2	0	0	0	2	2	0	1	0	0	0	1	1
5	2	0	0	4		0	0	6	1	1.5	2.5	1	2	2	0	0	1.5	1.5	1	2	2	13	1.5	2	1	1	1	6.5	0	1.5	1.5	2	1.5	0	2	0.5	0	0	1.5	2	1.5	2	1	0	0	0	1.5	1	1
5	0.5	0.5	2	4		0	1.5	8.5	1	1.5	2.5	1.5	1.5	0	2	0	1.5	1.5	0.5	2	0	10.5	1.5	2	1	1	1.5	7	0	0	1	1.5	1.5	0.5	0	1	0	0.5	0	2	2	2	1.5	0	2	0	0	1	1
5	1.5	1	2	4		0	1.5	10	0	2	2	2	2	0	2	0	2	1	0	2	2	13	1.5	1.5	0	1.5	1	5.5	0	2	1.5	1.5	1.5	0.5	1	0	0.5	0	2	2	1	2	1.5	0	0	1	2	1	1
5	1	0	0	1		0	0	2	1	2	3	1	0	0	2	2	1.5	2	0	2	0	10.5	1.5	1.5	1.5	1.5	1.5	7.5	0	2	2	1	1.5	0.5	1	0	0.5	0.5	1.5	2	2	2	0.5	0	0	1	0	1	0
5	1	1	0	4		0	1.5	7.5	1.5	2	3.5	1.5	2	2	0	0	1.5	1.5	2	2	0	12.5	2	2	1.5	0.5	0.5	6.5	0	1.5	1.5	1.5	1.5	1	2	0	1.5	2	1	2	2	2	0	0	0	2	2	0	0
5	2	2	0	4		0	2	10	2	1	3	0.5	2	2	2	2	1.5	1	2	2	0	15	1	1	0.5	0.5	0.5	3.5	2	1.5	2	0.5	1	0.5	1	1.5	1	1	1.5	1.5	1	0	1.5	0	0	0	0	0	0
5	1	1.5	0	2		0	1.5	6	0.5	2	2.5	0.5	1.5	0	2	0	2	0	1.5	2	2	11.5	0	2	0.5	1.5	0	4	0	1	0.5	0.5	1	2	2	2	2	1.5	1	0.5	1	0.5	0.5	0	0	1	2	1	0
5	1.5	1	0	4		0	2	8.5	2	2	4	2	1.5	2	2	0	0.5	1	1	2	2	14	2	2	1.5	1.5	1	8	0	2	2	1.5	1.5	1	2	0	1	0	2	2	2	1.5	0.5	0	2	0	1.5	1	1
5	0	2	0	2		0	1	5	0.5	1	1.5	1	0	0	0	0	0.5	0.5	1	0	2	5	1.5	2	0.5	0	1.5	5.5	0	1.5	1	0	0.5	0	0.5	0	0	1.5	0	2	0	0.5	0	2	0	1	1	0	1
5	2	1	0	2		0	2	7	2	2	4	0.5	1.5	2	2	2	1.5	2	1	2	0	14.5	2	2	1.5	1	1	7.5	0	1.5	1.5	1	1	1	2	2	1.5	1.5	2	2	2	2	0.5	1	0	1	1.5	1	1
5	1	0	0	4		0	1.5	6.5	0.5	1.5	2	0.5	1.5	0	0	0	1.5	0	1	2	2	8.5	2	1	1	1.5	0.5	6	0	2	1.5	1.5	1	0.5	1	1	0.5	0	1.5	2	2	2	1	0	0	1	1.5	1	1
6	0.5	1.5	2	4		0	2	10	2	1.5	3.5	1.5	1	0	2	2	0	1.5	0	2	2	12	1	2	2	2	0.5	7.5	2	1.5	2	2	1.5	1	1.5	0	1	0.5	1	2	1	2	0	0	0	0	0.5	1	1
6	1.5	2	2	4		2	2	13.5	2	2	4	2	2	2	2	2	0	2	2	2	0	16	2	2	0	0	2	6	2	2	2	2	2	2	2	2	2	2	2	2	2	2	0	0	0	2	1	1	1
6	1.5	1	2	3		0	1.5	9	0.5	1	1.5	2	1.5	0	2	0	1	1	0.5	2	2	12	0.5	1.5	0	1	1	4	0	1.5	1.5	1.5	1.5	2	0.5	0.5	2	0.5	2	2	1.5	1.5	1	1	2	2	1.5	0	1
6	1.5	1	2	4		2	2	12.5	0.5	2	2.5	0.5	1.5	2	2	0	1.5	1	0.5	2	0	11	1	1.5	0	0	1	3.5	0	2	2	2	1	0.5	1.5	0	0	0	0.5	1	2	1.5	1	0	2	2	1.5	1	0
6	1	1	2	4		0	1	9	0.5	1.5	2	1.5	1.5	0	0	2	1.5	1	1	2	2	12.5	1.5	1.5	0.5	0.5	0.5	4.5	2	1.5	1.5	1.5	1.5	2	2	2	2	0.5	1.5	2	1.5	2	0.5	0	2	0	0.5	1	1
6	1	0.5	2	2		2	2	9.5	0.5	1	1.5	1	1	2	2	0	1	1	0.5	2	2	12.5	1.5	2	1.5	1	1	7	0	1.5	1.5	1	1.5	0.5	2	1.5	1	0.5	1	2	1.5	1.5	0.5	1	2	2	2	1	1
6	2	2	0	2		0	1	7	0	2	2	0	1	0	2	0	0	1	1.5	2	2	9.5	1.5	2	2	2	0	7.5	2	2	1.5	0.5	0	0.5	0	1.5	1	1	0.5	2	1	0.5	1	2	0	2	1.5	1	1
6	1.5	1.5	0	4		0	1.5	8.5	1	1.5	2.5	2	1.5	0	2	0	1	1	1	2	2	12.5	1	2	1.5	1.5	1	7	2	2	2	2	1	0.5	2	2	2	0	1.5	2	1.5	1.5	0.5	1	2	1	0.5	1	0
6	1.5	1	2	4		0	1.5	10	0	0	0	2	2	2	2	2	2	2	1	2	2	19	0.5	2	1.5	2	2	8	2	2	2	1.5	2	2	2	0	2	1	0.5	1	1	1	0.5	1	2	1	1.5	1	1
6	1.5	1	2	4		2	2	12.5	0	1.5	1.5	2	1.5	2	2	0	2	0.5	1	2	2	15	2	2	1.5	1	0.5	7	2	1.5	2	2	1	2	2	1	1.5	0	2	2	2	1.5	2	2	0	2	1.5	1	1
6	1.5	1.5	2	2		0	1.5	8.5	1.5	1.5	3	0.5	1.5	2	2	0	1.5	1	1.5	2	2	14	2	2	1	1	1	7	0	2	1.5	2	1.5	1	1.5	0.5	1	1	1.5	1.5	1.5	2	0.5	2	0	1	2	1	1
6	1.5	1	2	4		0	1	9.5	2	2	4	1.5	2	0	2	0	0.5	2	1	0	2	11	2	2	2	1	0.5	7.5	2	1.5	1.5	0.5	1	2	2	1	2	0.5	1.5	2	0.5	1	0	1	2	2	0	1	1
6	1	0.5	2	4		0	2	9.5	1.5	1.5	3	2	1.5	0	0	0	1.5	0.5	0.5	2	2	10	2	2	0.5	1	0.5	6	2	2	2	2	2	0.5	1	0.5	1.5	1	1.5	2	2	1.5	0.5	0	2	2	1	0	1
6	0.5	0.5	2	4		0	1.5	8.5	0.5	1	1.5	1.5	1	0	2	2	1.5	0.5	0.5	2	2	13	0.5	1.5	1.5	1.5	1.5	6.5	2	1.5	1.5	1.5	1	1.5	1	0.5	0.5	0	1.5	0	2	2	1	0	2	1	0	1	0
6	0.5	1	0	2		0	2	5.5	1.5	1.5	3	1.5	2	2	2	2	1.5	1	0.5	0	0	12.5	1	2	1	1	1.5	6.5	2	1	1.5	1	1	1	2	2	0.5	0.5	1.5	0	1.5	2	0	1	0	1	0.5	0	0
6	1	0.5	2	4		0	2	9.5	1	2	3	2	1.5	2	2	2	2	1.5	0	0	0	13	2	2	2	0	0.5	6.5	2	2	2	2	2	2	2	0	2	0.5	1	2	1.5	2	0	0	2	2	0	1	1
6	1.5	0.5	2	4		2	1	11	1.5	1.5	3	2	1	0	2	2	1.5	1	1	0	2	12.5	1.5	1.5	1.5	0.5	1.5	6.5	0	2	2	1.5	1	1	1.5	0.5	2	1	1.5	2	1.5	1.5	1	1	2	1	0	1	1
6	0	0.5	0	2		0	1	3.5	1.5	1	2.5	2	1	0	2	0	0.5	0.5	0	0	2	8	1	2	0	1	0.5	4.5	0	2	0.5	0	0	1	2	0.5	2	0	0.5	2	0.5	0	0.5	0	2	0	1	1	1
6	1	1	2	4		0	0.5	8.5	0.5	1.5	2	2	1.5	0	2	0	2	1	1	2	2	13.5	1	2	1	2	1	7	2	2	2	2	2	0.5	0.5	1	0	0.5	2	0	2	1.5	2	1	0	1	1	1	1
6	1	0	2	4		0	0	7	0	1.5	1.5	2	1	2	2	0	2	1.5	0	0	2	12.5	1	2	0	0.5	1	4.5	0	2	1	0	0.5	0.5	1	0.5	2	0.5	0.5	2	0.5	2	1.5	0	0	2	0.5	1	1
6	1	0.5	2	2		0	1	6.5	1.5	1	2.5	1	0	2	2	0	1	0	1	0	2	9	2	2	2	0	1	7	2	1	1	2	1	2	0	0	0	0	1.5	2	0.5	2	0	0	0	0	0	1	0
6	0	0	2	4		0	1.5	7.5	0.5	1.5	2	0	1	0	2	0	2	1	1	2	2	11	1	2	0.5	1.5	1	6	2	2	1.5	2	1.5	1	2	0.5	2	0	1.5	2	1.5	1.5	2	0	0	1	0.5	1	1
6	1	1	2	4		0	1	9	1.5	1.5	3	2	1.5	2	2	2	1.5	0	1	2	0	14	0.5	1.5	0	0	0	2	2	1.5	1.5	1	1	2	2	0.5	1.5	0	0.5	1	0.5	0.5	1	1	0	2	1	1	1
6	1	1	2	2		0	2	8	1	1.5	2.5	1.5	1	2	0	0	1.5	1	1	2	0	10	1	1.5	1.5	0.5	0.5	5	0	1.5	1	1	1	0	0.5	0.5	0	0.5	2	2	1	2	1	0	0	2	0	0	0
6	1.5	1.5	2	4		0	2	11	1	2	3	0	1	2	0	0	1.5	2	1	2	2	11.5	1	1.5	1.5	1	0	5	2	2	2	2	0.5	1.5	2	2	0	0.5	0	2	1.5	1.5	1.5	0	0	1	0.5	1	1
6	1	1	2	4		0	2	10	1	1	2	1	0	2	2	2	1.5	1	0	2	0	11.5	2	2	1.5	0.5	1	7	0	1.5	1	1.5	1	1.5	2	1	0	0	0.5	1	1.5	1.5	1	0	0	0	0	1	1
6	0.5	0.5	2	4		0	2	9	1	1.5	2.5	1.5	0.5	2	2	0	1	1.5	0.5	0	2	11	1	1	1.5	1.5	0.5	5.5	0	1.5	0.5	1.5	0.5	1	1	0	0.5	0.5	1	1	1.5	2	2	2	0	2	0	0	1
6	1.5	1	0	4		2	1.5	10	1	1.5	2.5	2	0.5	2	2	0	1.5	1	1.5	2	0	12.5	1	2	1	1	1	6	0	1.5	1.5	1.5	2	2	1.5	1	1.5	1	1.5	1.5	1.5	1.5	1	1	2	2	0	1	1
6	2	1	2	4		0	1.5	10.5	1	1.5	2.5	1.5	1.5	2	2	0	1.5	0	0	0	2	10.5	0	1	1.5	0.5	1	4	0	1.5	1.5	1.5	1.5	2	2	0	1	0.5	1.5	0	1	2	1	0	2	1	0.5	1	1
6	1.5	1.5	2	4		0	2	11	1.5	1.5	3	1.5	1.5	2	0	0	1.5	1	1.5	2	0	11	1.5	1.5	1	1	1.5	6.5	0	1.5	1.5	1.5	1.5	1	0.5	0.5	0	1.5	2	2	1.5	2	0.5	0	2	1	2	1	0
6	1	1	2	4		2	2	12	1.5	1.5	3	2	1.5	2	2	0	2	0.5	0	0	2	12	1.5	1.5	1	1.5	2	7.5	0	2	2	2	0.5	2	2	1	2	2	1	0.5	0.5	2	1	0	2	1	0.5	1	1
6	1	0.5	2	4		0	1	8.5	1	1.5	2.5	2	1	2	2	0	1	0.5	0	2	2	12.5	1	1.5	0	0	2	4.5	0	2	2	2	2	1.5	1.5	0.5	1.5	0	1.5	2	2	2	1	1	0	1	0	0	1
6	1.5	1.5	2	4		0	1.5	10.5	0.5	1.5	2	1.5	1.5	2	2	0	1.5	1	1	2	2	14.5	1	1.5	1	1	1.5	6	2	2	2	1.5	1.5	0.5	1	1	0.5	0.5	2	2	2	2	1	0	2	0	1	1	0
6	1	0.5	2	4		0	1.5	9	1.5	2	3.5	1	1	2	2	0	0.5	1	0.5	0	2	10	1.5	2	1	1	1	6.5	2	1	1.5	1	1.5	1	1.5	0	1	1	0.5	0.5	1	2	0.5	1	2	1	0.5	1	1
6	1	0	0	4		0	0	5	1.5	1.5	3	1.5	1.5	2	0	0	2	1.5	0	2	2	12.5	1	1.5	1.5	1.5	1.5	7	0	1.5	1.5	1.5	0.5	2	2	0.5	2	0	2	2	2	2	0	0	0	2	1.5	1	1
6	1	1.5	2	4		0	1	9.5	1.5	2	3.5	2	1	2	2	0	2	0.5	0.5	2	2	14	1.5	2	1	0.5	1	6	0	2	2	2	1.5	2	1	1.5	2	2	1.5	2	1	2	1	1	0	1	1	1	1
6	0.5	0.5	2	4		0	1	8	0	0.5	0.5	1	1	2	2	2	2	0.5	0	0	0	10.5	1	1	1	1.5	1	5.5	2	1.5	1	1.5	0.5	1.5	0.5	1	2	0.5	2	2	1.5	2	1.5	0	2	1	1.5	1	1
6	2	2	2	4		2	2	14	0.5	2	2.5	2	2	0	2	2	1	2	1	2	2	16	2	2	0	1	0	5	2	2	2	2	2	1.5	2	1	2	0.5	0.5	2	1	1.5	0	1	0	0	0	1	1
6	0.5	0.5	2	4		0	2	9	0	1.5	1.5	2	1.5	0	2	0	0.5	1	1	2	0	10	0.5	2	0	1	1.5	5	2	2	1	1.5	0.5	1.5	2	0.5	2	0.5	1.5	2	1.5	2	1	1	0	1	2	1	1
6	1	1	0	4		0	1.5	7.5	0	1	1	0	0	0	2	0	2	1	0	0	0	5	2	1.5	0	0	0	3.5	2	2	2	2	2	1	1	2	0.5	0.5	0.5	2	1.5	2	2	0	0	0	0.5	0	0
6	0.5	0.5	0	4		0	1	6	0.5	1.5	2	1.5	2	0	2	2	1.5	0.5	0.5	0	2	12	0.5	2	1.5	0.5	0.5	5	2	1.5	1.5	0.5	1.5	1	2	1	0.5	0	1	2	1	1.5	0.5	1	0	1	0	1	1
6	2	0	2	4		0	2	10	1	2	3	2	2	2	0	0	1	1	1	2	0	11	1	2	1	1	0	5	0	2	1.5	2	1.5	2	1.5	1	1	1	1.5	2	1.5	2	0.5	0	0	1	2	1	1
6	1	0.5	0	4		0	1.5	7	0.5	1	1.5	1.5	1.5	2	2	0	1.5	1	0.5	2	2	14	0.5	2	1	1	1	5.5	2	1	2	1.5	1	2	1.5	1	0.5	1	1.5	2	1.5	2	0.5	1	0	0	0	1	1
6	1	1	0	4		0	2	8	2	1.5	3.5	2	1.5	2	2	2	1	1.5	1	2	0	15	1	1.5	1.5	2	1	7	2	1	1.5	1	1.5	0.5	0.5	1	0.5	0	0.5	1	1.5	1.5	1.5	0	0	1	0.5	1	1
6	1.5	1	0	4		2	1	9.5	1.5	2	3.5	1.5	1.5	2	2	0	0	2	0.5	2	2	13.5	0	1	1	1	2	5	0	2	2	2	1	1.5	1	0.5	0	1	0.5	2	1	2	0.5	1	0	1	1	0	1
6	2	0	0	4		0	2	8	0.5	1.5	2	2	1	0	2	2	1	1.5	0	0	2	11.5	0.5	2	1.5	1.5	1	6.5	2	0.5	1.5	0.5	2	0.5	1.5	1.5	0.5	0.5	1	0.5	2	1	1.5	0	0	2	1	1	1
6	1	1	2	4		0	2	10	1.5	2	3.5	1	1	2	2	2	1	1	1	0	0	11	1.5	2	1.5	2	2	9	2	1.5	2	1.5	1.5	0.5	1	1	0.5	0.5	1	1.5	1.5	1.5	0.5	0	0	2	1	1	1
6	1.5	2	2	4		0	2	11.5	1.5	2	3.5	2	1.5	0	2	2	1.5	1	0	2	2	14	1.5	1.5	1	0.5	1.5	6	2	2	2	2	2	2	2	2	1	1.5	1.5	2	1.5	1.5	0.5	2	0	1	1.5	1	1
6	1.5	1.5	2	4		0	0.5	9.5	2	1.5	3.5	0.5	1	2	0	0	0.5	0.5	1	2	2	9.5	0.5	1.5	2	1.5	0	5.5	0	1.5	1.5	1.5	1	0.5	0	1	0.5	0.5	1	2	1	1.5	0.5	1	2	1	0	1	1
6	1	1.5	2	4		0	1.5	10	1.5	1.5	3	2	2	2	2	0	0.5	1.5	1	0	0	11	1	1.5	1	0	0	3.5	0	1.5	1	1	2	1	2	1	1.5	0.5	1	2	1.5	1.5	1	1	0	1	0.5	1	1
6	1	0.5	0	4		2	0	7.5	2	2	4	2	1.5	2	2	0	2	1.5	1	2	2	16	1	2	1.5	1	1.5	7	0	1.5	2	1.5	2	2	2	1	1.5	0.5	2	2	1.5	1.5	1	2	2	1	0.5	1	1
6	2	0	0	4		2	0	8	1.5	1	2.5	0	2	0	0	2	2	0	2	2	0	10	2	2	2	2	0	8	0	2	2	2	2	1	2	0.5	1.5	0	2	2	1.5	1.5	2	1	2	2	1.5	0	0
6	1.5	1	0	4		0	1	7.5	1	1	2	1.5	1	2	0	0	1.5	2	1	2	2	13	1	1.5	1.5	1.5	0.5	6	2	1.5	1.5	1.5	1.5	1	0.5	0.5	1.5	0.5	1.5	2	1.5	1.5	1	0	2	1	1	1	0
6	0.5	1	0	4		0	1.5	7	2	1.5	3.5	0	2	0	0	0	1.5	1	1.5	0	2	8	1	0.5	1	1	0	3.5	2	1.5	2	1	2	1	2	1.5	2	1.5	1.5	1	2	2	2	2	0	0	0	1	1
6	1	1	2	4		2	1.5	11.5	0.5	1.5	2	2	1	2	2	0	1.5	1.5	0.5	2	2	14.5	1	2	0.5	1	1	5.5	0	1	1.5	1	1.5	0.5	2	0.5	1	0.5	1	1.5	1.5	1.5	1	0	2	1	0.5	1	1
6	1	1	2	4		0	2	10	0.5	2	2.5	1.5	1.5	2	2	2	1.5	1.5	1	2	2	17	1.5	1.5	1.5	0.5	1	6	2	2	1.5	1	1.5	1	2	0	1	0.5	1.5	2	1.5	2	2	0	0	1	0.5	1	1
6	1.5	1	0	4		0	1	7.5	1	1.5	2.5	1	2	2	2	0	1	0.5	1	0	2	11.5	1	2	1	0.5	0.5	5	0	1.5	1.5	1	1	0.5	1	0.5	2	0	1.5	2	1.5	1.5	1	0	0	1	0.5	1	1
6	1	1	2	4		2	2	12	1.5	2	3.5	2	1.5	2	2	2	2	2	0	2	2	17.5	2	2	2	2	0.5	8.5	2	1	2	1.5	1.5	0.5	2	2	2	0.5	1	0	1.5	2	0	0	0	1	1	1	1
6	1	1.5	2	4		0	0.5	9	0	1.5	1.5	0.5	0	0	0	0	1.5	0.5	1.5	2	0	6	0.5	0	1.5	1.5	1	4.5	0	0.5	0.5	1.5	0.5	0.5	0.5	0	1.5	0	2	0	2	2	0.5	0	0	2	2	1	0
6	1	0.5	0	4		0	1	6.5	1	1	2	2	2	2	2	0	1.5	1.5	0.5	2	2	15.5	1.5	2	1.5	1	1.5	7.5	0	2	1	2	0	2	2	2	1.5	0	1.5	2	1.5	1.5	0	0	0	2	1.5	1	1
6	1	1	2	4		0	0.5	8.5	0	1.5	1.5	0.5	1	0	2	0	2	2	0.5	2	2	12	2	2	1	2	0.5	7.5	0	1.5	1.5	1.5	1	1	2	0.5	2	1.5	1.5	0	1	1	1	0	2	1	1	1	1
6	0.5	0.5	0	4		0	2	7	0	1	1	2	1.5	0	2	0	1.5	0.5	0.5	2	2	12	0.5	2	0	1.5	1.5	5.5	2	2	2	2	1	0.5	1	1.5	0.5	0	1.5	2	1.5	2	0	2	2	0	1	1	1
6	1	1.5	2	4		0	1.5	10	0.5	2	2.5	0.5	1	2	2	0	2	1	0	0	2	10.5	1	2	1.5	1	0.5	6	2	1	1	1.5	1	0.5	2	1.5	0.5	0.5	1.5	1.5	2	2	2	0	2	1	1	1	1
6	1.5	0	2	4		0	1.5	9	0	1.5	1.5	1.5	2	2	2	0	1.5	2	1.5	2	2	16.5	1	0.5	2	1	0	4.5	0	2	1	1.5	1	1.5	1	1	1.5	0.5	0	1.5	1.5	1.5	0	1	0	2	0	1	1
6	2	1	2	4		2	2	13	1.5	2	3.5	2	1.5	2	2	0	2	0.5	0.5	2	2	14.5	2	2	1.5	0.5	0	6	0	2	2	2	1.5	1	2	0.5	1.5	1	2	2	1.5	2	1	1	0	2	2	1	1
6	1.5	1	2	4		2	1	11.5	0.5	2	2.5	0	2	2	2	2	2	1	1	2	2	16	1.5	2	2	2	0	7.5	0	1.5	1.5	1.5	1	1.5	2	0.5	2	2	0	2	1.5	2	0.5	0	0	0	0	0	0
6	1	1	0	2		0	1	5	1.5	1.5	3	2	0	2	0	0	2	1.5	0.5	2	2	12	1.5	2	1.5	1.5	1	7.5	0	2	2	2	2	0.5	1	0.5	1	0	1.5	2	1.5	2	1.5	0	0	1	1.5	1	1
6	1	1.5	0	4		0	1.5	8	1	1.5	2.5	1	1.5	2	2	2	2	0.5	0.5	2	2	15.5	0.5	2	1.5	1	1	6	0	2	2	1.5	1.5	0.5	2	0.5	2	0	1	2	2	2	1.5	0	0	0	0	0	0
6	1	2	0	4		0	1.5	8.5	1	2	3	2	1.5	2	2	0	1.5	0.5	1	2	2	14.5	1.5	2	1.5	0.5	0.5	6	2	1.5	1.5	1.5	1	1	2	2	2	0.5	2	2	1.5	2	1.5	2	0	2	2	1	1
6	1.5	1	2	4		0	1	9.5	0	1.5	1.5	2	1.5	2	2	0	2	0	1.5	2	2	15	1.5	2	0	1	1	5.5	2	2	1	2	1	0.5	2	2	2	1	1.5	2	1.5	1.5	1	2	0	2	0.5	1	1
6	2	2	2	4		0	2	12	2	2	4	2	2	2	0	0	2	1.5	2	2	2	15.5	1	2	2	0	0	5	0	2	2	2	0	1.5	2	2	1	0.5	2	2	2	1.5	2	0	0	2	1.5	0	1
6	2	1.5	2	4		0	1.5	11	2	2	4	1.5	1.5	2	2	0	1	2	1	2	2	15	2	2	1.5	1	1	7.5	2	1.5	1.5	1.5	1.5	1.5	2	1	0.5	0.5	1.5	2	2	1.5	1	1	2	2	1	1	0
6	1	1.5	2	4		0	1.5	10	0.5	1.5	2	1	1	2	2	0	1.5	1	1	2	2	13.5	1.5	2	1	1	0.5	6	0	1	1	2	1	0.5	1.5	0.5	2	1	2	2	2	2	0.5	0	2	1	1	0	1
6	0.5	1	0	4		0	1	6.5	1	2	3	2	1.5	2	2	0	2	0	0.5	2	0	12	2	1.5	1	1.5	1.5	7.5	2	2	2	2	1.5	1.5	2	0.5	2	1	1.5	2	2	2	0	0	0	2	2	1	1
6	1.5	1	0	4		0	1	7.5	0	2	2	1.5	1.5	0	0	0	1.5	1.5	0	2	2	10	1	1.5	1.5	1	1	6	2	1.5	2	1.5	1	2	1.5	0	2	0	1.5	2	1	2	1	0	0	0	1.5	1	0
6	1	0.5	0	2		0	0.5	4	0	1.5	1.5	2	1.5	2	0	0	2	1	0.5	2	2	13	1	2	1.5	1.5	1.5	7.5	2	2	2	2	2	1.5	1.5	0.5	2	0	1	2	0	1.5	1.5	0	2	1	1	1	0
6	2	2	2	4		0	2	12	2	2	4	2	2	2	2	0	2	2	2	2	2	18	2	2	2	0	2	8	2	2	2	2	0	2	2	2	2	2	2	2	2	2	2	2	2	2	2	1	1
6	1	0.5	2	4		0	1.5	9	1	1	2	1.5	1	2	2	0	1.5	1	0.5	2	2	13.5	1	2	1	1	1.5	6.5	2	1.5	1.5	1.5	1.5	0.5	1	1.5	1	0.5	1.5	2	1.5	2	0.5	0	0	1	0	1	1
6	2	2	2	4		0	1.5	11.5	2	1.5	3.5	2	2	0	0	0	1.5	2	1	2	2	12.5	2	1.5	0	0	2	5.5	2	2	2	1.5	1	2	2	0.5	2	0.5	1.5	2	1.5	1.5	0	2	0	1	0.5	1	1
6	1	1	2	4		0	2	10	0.5	2	2.5	0	2	2	2	0	2	2	0.5	2	2	14.5	1.5	2	0	0	0.5	4	2	2	1.5	2	1.5	1.5	1.5	1	2	0.5	1.5	2	1.5	1.5	0.5	0	2	2	1.5	1	1
6	1.5	1	2	4		0	1	9.5	0.5	0.5	1	2	2	0	2	0	2	2	0	2	2	14	1.5	2	1	2	0	6.5	0	2	1.5	2	0.5	2	2	0.5	0.5	0	1	2	1	2	1.5	1	0	1	0.5	1	1
6	1.5	1.5	2	4		0	2	11	1.5	1.5	3	2	2	2	2	0	1	1	1	2	2	15	2	1.5	1	1	0.5	6	2	2	1.5	1.5	1.5	1.5	2	0.5	0	0.5	1.5	0.5	2	2	0.5	1	2	1	0.5	1	1
6	1.5	0.5	2	4		0	0	8	0.5	2	2.5	0.5	2	2	2	0	2	0.5	0.5	2	2	13.5	2	2	1.5	1.5	0.5	7.5	0	2	1	1.5	1	0.5	0	0	0.5	0	2	0.5	1.5	2	2	2	2	1	1	1	1
6	1	1	2	4		2	1	11	2	2	4	2	1	2	0	2	2	1	1	2	2	15	1.5	2	1	0.5	1.5	6.5	0	1.5	2	2	2	1	0.5	0.5	1	0	0.5	0.5	2	2	0	0	2	1	0.5	0	1
6	1	1.5	2	4		0	2	10.5	2	1.5	3.5	2	1	2	2	0	1	1	1	2	2	14	1.5	2	2	2	2	9.5	0	2	2	2	1	2	0.5	0.5	1	0	0	2	1.5	2	0	0	0	0	0.5	0	1
6	1	1	2	2		0	1	7	1	1	2	0.5	1.5	0	2	0	0.5	0.5	1	2	2	10	1	2	0.5	1.5	0.5	5.5	0	2	0	1	1	2	1	0.5	0.5	0.5	2	0.5	1.5	2	0	0	0	0	1	1	1
6	0.5	0.5	2	4		0	1.5	8.5	1	1.5	2.5	0.5	2	2	2	0	1	1	0	2	2	12.5	1	2	1.5	1	1	6.5	0	1	1	1	1	0	1	0.5	0.5	0	1.5	2	2	2	0.5	0	2	1	2	0	0
6	1.5	0.5	2	4		0	2	10	1	0	1	2	1.5	2	2	0	1.5	1	0.5	2	0	12.5	1	2	0	0.5	1	4.5	2	2	2	1	1.5	1	1	1.5	2	0.5	1.5	2	1.5	1	0	0	0	1	1	1	1
6	1	0.5	2	4		0	2	9.5	2	2	4	2	2	0	2	0	2	0	0	2	2	12	1.5	1.5	2	2	0.5	7.5	2	2	2	2	2	2	1.5	0.5	1.5	2	1.5	2	1.5	1	1.5	1	2	0	1.5	1	1
6	1	0.5	2	4		0	0.5	8	0.5	1.5	2	1.5	1	0	2	0	2	1.5	0	2	2	12	2	2	0	1.5	1	6.5	2	2	2	1.5	1	1	0.5	0.5	2	0	2	2	2	0.5	1	1	0	0	0	1	1
6	1	1	2	2		0	1	7	1.5	2	3.5	1	0.5	2	2	0	2	1.5	0.5	2	0	11.5	1	1	1	2	2	7	2	1.5	2	2	1.5	2	2	0.5	2	2	0	2	0	1.5	0.5	0	0	0	0	1	1
6	1	1.5	0	4		0	1.5	8	1	1.5	2.5	1.5	1	2	2	0	1	1	0.5	2	2	13	1	1	1.5	1.5	0.5	5.5	2	1	1.5	1	1	1.5	0.5	0.5	1	0.5	1.5	2	1	2	0.5	0	0	0	0	0	0
6	1.5	1	2	4		0	2	10.5	2	2	4	2	2	2	2	0	1	2	0.5	2	2	15.5	2	2	2	1.5	0.5	8	0	2	2	2	2	2	2	1	2	0	2	2	0	0	0.5	1	2	2	1	1	1
6	1.5	1	2	4		0	2	10.5	1.5	2	3.5	1.5	2	0	2	0	2	1	0.5	2	2	13	2	2	1	0.5	0.5	6	0	2	2	2	2	2	2	1	2	0.5	1.5	2	2	1.5	1.5	0	2	2	0.5	1	1
6	1	1	2	4		2	2	12	1	1.5	2.5	2	2	2	2	0	2	0.5	1.5	0	2	14	1.5	1.5	0.5	1.5	1	6	2	1.5	1	1.5	1	1	1.5	0.5	2	1	2	2	1.5	2	1.5	0	2	2	0.5	1	1
6	2	2	2	4		0	2	12	2	2	4	2	2	2	2	0	2	1	2	2	2	17	1	2	2	1	0.5	6.5	0	2	2	2	2	2	2	2	1.5	0	1.5	2	1	1.5	1	2	2	2	2	0	0
6	1	0	2	4		0	1	8	1	1.5	2.5	2	1	2	2	0	1	1	0.5	2	0	11.5	2	2	2	1.5	1	8.5	2	2	0.5	1	1.5	1	2	0.5	2	1	0	2	1	1	0	1	0	2	1	1	1
6	1	0.5	2	2		0	1.5	7	1	1.5	2.5	2	1	0	0	0	1.5	1	0.5	0	2	8	1	1.5	0	1	1	4.5	2	1.5	1.5	1	1	0.5	2	0	2	0.5	0	2	0	0	0.5	0	0	2	0.5	1	1
6	1.5	1.5	2	4		0	2	11	0.5	2	2.5	2	1.5	2	2	0	1	1	1.5	2	0	13	1.5	2	2	2	1	8.5	0	2	2	1.5	1.5	1.5	1	1	1.5	0	1.5	2	1.5	2	1.5	1	2	1	1.5	1	1
6	1.5	1.5	2	2		2	2	11	1.5	2	3.5	2	1.5	2	2	0	2	1.5	1.5	2	2	16.5	2	2	0.5	1.5	0	6	2	2	2	1.5	1.5	2	2	2	2	2	0	2	0	0	1	2	2	2	0	1	1
6	2	2	2	4		2	2	14	2	2	4	1.5	2	2	2	0	2	0	2	2	2	15.5	2	2	2	0	0	6	0	2	2	2	1	2	1.5	1	2	0.5	1.5	2	1.5	2	1.5	1	2	2	2	1	1
6	0.5	0.5	2	4		0	2	9	1	1.5	2.5	2	2	2	0	0	2	1.5	0	2	2	13.5	1.5	1.5	0	0.5	1.5	5	0	2	2	2	0	2	2	0.5	2	2	0	0	1.5	2	0	2	0	1	1	1	1
6	2	1.5	2	4		0	1.5	11	1.5	2	3.5	2	1.5	2	2	0	1.5	1	2	2	2	16	1.5	2	1.5	2	2	9	0	2	2	2	1.5	0.5	2	1	2	0.5	1.5	1.5	1.5	1.5	0.5	0	0	1	1.5	1	1
6	1.5	1.5	2	4		0	1.5	10.5	2	1	3	2	1	2	2	0	1.5	1	1	2	0	12.5	0	1	1	1	1	4	2	1.5	1.5	2	1	2	0.5	0.5	0	0.5	2	2	1.5	2	0	0	0	1	0.5	1	1
6	1.5	1.5	2	4		2	2	13	1.5	2	3.5	1.5	2	2	2	0	1	1	1	2	2	14.5	1.5	1.5	2	2	0	7	0	2	1.5	1	0.5	1	2	2	0.5	0.5	1	2	1.5	2	1	2	0	2	1.5	1	1
6	1	1	2	2		0	1.5	7.5	0.5	1.5	2	1	1.5	2	2	0	2	0.5	0.5	2	2	13.5	1.5	2	1.5	1.5	1.5	8	2	2	1.5	1.5	1	0.5	2	2	2	1	1.5	2	1.5	1.5	1	1	2	2	1.5	1	1
6	1.5	0.5	2	4		0	1.5	9.5	1	2	3	2	1.5	0	2	0	1.5	1	0.5	2	0	10.5	1.5	2	0.5	0.5	1.5	6	2	1.5	1.5	2	1.5	0.5	2	2	2	2	1.5	2	1.5	2	1	0	2	2	0.5	1	1
6	1	0.5	2	4		0	1	8.5	1	1.5	2.5	2	1.5	0	2	0	2	0.5	0	2	2	12	1.5	2	1.5	2	0	7	0	2	2	2	2	2	2	2	1.5	0.5	2	2	1.5	1.5	1	0	0	2	1.5	0	1
6	1	1	2	4		2	2	12	2	1.5	3.5	2	1	0	0	0	2	1	1.5	2	0	9.5	1.5	2	1.5	0	2	7	2	2	1.5	1.5	1.5	1.5	2	0	0.5	1	1.5	2	1.5	2	0.5	0	0	1	2	1	1
6	1	0.5	2	4		0	2	9.5	0	2	2	2	0.5	0	2	0	2	1	1	2	2	12.5	1	0.5	2	1.5	2	7	2	1	2	2	2	1.5	1.5	2	0	0.5	2	2	2	2	1	0	2	2	0.5	1	1
6	1	1	0	2		0	0	4	0	1	1	2	0	2	0	2	2	1	0.5	2	0	11.5	0.5	2	1	1	0.5	5	2	2	0.5	0.5	1	1.5	0.5	0	0.5	0	1.5	2	1.5	2	0	0	0	1	2	1	1
6	1.5	1	2	4		2	2	12.5	1	1.5	2.5	2	1	2	2	2	2	1	1	2	2	17	1	2	1.5	1.5	2	8	2	2	1.5	1.5	2	2	1	2	1	0	1.5	2	1.5	1.5	1.5	0	2	1	0.5	0	1
6	1.5	1.5	2	2		2	2	11	1.5	2	3.5	2	1	2	2	0	1.5	2	0.5	0	2	13	2	2	0.5	1.5	2	8	2	1.5	2	1	1	1	2	0	2	0.5	1	1	1	1.5	0	1	2	1	0	1	1
6	1	1	2	4		0	1	9	2	2	4	2	1	0	0	0	2	1.5	0.5	2	2	11	1.5	2	1.5	2	0	7	0	1.5	1.5	1.5	1.5	1	2	0	1.5	0.5	0	2	2	0	0	0	0	2	0.5	1	1
6	2	1.5	2	2		0	2	9.5	0.5	1.5	2	1.5	2	0	2	0	1	1	1	2	2	12.5	1.5	1	1.5	1	0.5	5.5	2	1.5	1.5	1.5	1.5	1	1	0	0.5	0	1.5	0.5	0	0	1	0	0	1	0	1	1
6	1.5	2	2	4		0	2	11.5	2	0	2	2	2	0	2	2	2	1	1	2	2	16	2	2	0	1	2	7	2	2	2	2	1.5	2	2	0.5	1.5	1	1.5	2	1.5	2	2	2	2	2	1	1	1
6	0.5	0	2	4		0	0	6.5	0	2	2	2	2	2	2	0	0.5	1	0	0	0	9.5	0	2	0	0	2	4	2	0.5	2	1.5	0	0.5	2	0.5	2	1	0	2	0	2	0	0	2	1	0	0	1
6	1	1	2	4		0	1	9	1.5	1.5	3	1.5	1.5	2	2	0	1.5	1	1	2	2	14.5	1	1.5	1.5	1	1.5	6.5	2	2	2	2	1.5	0	2	0.5	2	0.5	1	2	1.5	2	1	0	2	2	2	1	1
6	1	1	2	4		0	1.5	9.5	0.5	1	1.5	1.5	2	0	2	0	1.5	1.5	1	0	2	11.5	1	2	1.5	1.5	1	7	2	2	1.5	1	0.5	0.5	1	0.5	1.5	0.5	0.5	2	1.5	1.5	0	1	2	1	1	1	1
6	1	1	0	4		0	1	7	1	2	3	1	1	2	0	0	1.5	1	0.5	2	2	11	1	2	0.5	1	0.5	5	0	1.5	1	2	1	1	1.5	0.5	0	0.5	2	2	2	1.5	1	1	0	1	1	1	1
6	1.5	1.5	0	4		2	0.5	9.5	2	1.5	3.5	2	2	0	2	0	2	0.5	1.5	2	2	14	2	2	1	1	0.5	6.5	0	2	2	2	1.5	2	2	1.5	0.5	1	2	0	1.5	1.5	2	1	0	2	1	0	1
6	2	2	0	0		2	2	8	2	2	4	2	1.5	0	2	2	2	0	1.5	2	2	15	2	2	1	0	1.5	6.5	2	2	2	2	1.5	1	2	0.5	1.5	0.5	1.5	1.5	2	2	0	0	0	0	0	0	0
6	1.5	1.5	0	4		0	1.5	8.5	1.5	1.5	3	1.5	1.5	0	0	0	1.5	1	1.5	2	2	11	1	2	1	1	1.5	6.5	2	1.5	2	1.5	1	2	2	0.5	0.5	1	1.5	2	1.5	1.5	0.5	0	2	0	0.5	1	0
6	1	1	2	4		0	1.5	9.5	1.5	1.5	3	1.5	1	2	2	2	1	1	0.5	2	2	15	1	1.5	1	0.5	1	5	2	1.5	1.5	1.5	1.5	0.5	2	0.5	2	0.5	1.5	2	1.5	1.5	1	1	2	1	1	1	1
6	1	2	0	2		0	1	6	0.5	1.5	2	1.5	2	0	0	0	0	2	1.5	0	0	7	0	1.5	2	1.5	0.5	5.5	0	0.5	1.5	1	0	1.5	0.5	0.5	2	1	1.5	2	0	0	0.5	0	0	0	0	1	1
6	2	1.5	0	2		0	2	7.5	2	2	4	2	1.5	2	2	2	2	2	1.5	2	2	19	1.5	2	2	1.5	2	9	2	2	2	2	2	0	0	1	0	1	0	0	1.5	1.5	2	0	0	2	1.5	1	1
6	1	0	2	1		0	2	6	2	1.5	3.5	1.5	0	0	2	2	2	1.5	0	2	2	13	1.5	1.5	2	0	0	5	0	2	2	2	1.5	2	1	0	2	0.5	1	2	1.5	2	0	0	0	2	0	0	0
6	1	0	2	4		0	2	9	2	1.5	3.5	2	0.5	0	2	0	2	0	0	2	0	8.5	2	2	2	0	2	8	0	2	1	2	2	2	2	2	2	1.5	1	0	1	1.5	1	1	2	2	0.5	1	1
6	1	1	2	2		0	1.5	7.5	2	2	4	1.5	1.5	2	2	2	2	1.5	1	2	2	17.5	2	2	1.5	1.5	1.5	8.5	2	1.5	2	1.5	0	0	0	0	0	0	0	0	0.5	0.5	0.5	1	0	0	0	1	1
6	2	1.5	2	4		2	2	13.5	2	2	4	2	2	2	2	2	1.5	0	2	2	0	15.5	2	2	0	0	2	6	2	2	2	2	2	2	2	2	2	2	2	2	2	2	1.5	1	0	2	1.5	1	1
6	1	1	2	4		0	1	9	0.5	1	1.5	2	1.5	2	2	0	1	1.5	1	2	2	15	1	2	1	1.5	0.5	6	2	1	1.5	1.5	1	0.5	0	1.5	1	1.5	0.5	0	0.5	2	0	0	2	0	0.5	1	1
6	1	1	0	4		0	1.5	7.5	1	1.5	2.5	1	1	2	2	2	2	1	0.5	2	0	13.5	2	1.5	0	0	0	3.5	2	1	2	2	1.5	0.5	1	0.5	1.5	0	2	2	1.5	2	2	0	0	2	2	0	1
6	1.5	1	2	4		0	1	9.5	2	1	3	2	1	0	0	0	2	0	1	0	2	8	0.5	2	2	2	2	8.5	0	2	2	2	2	1	1.5	0	1	0	0	0	0	1.5	0.5	1	0	1	0.5	1	1
6	2	1	2	4		2	1.5	12.5	1	2	3	2	2	2	0	0	1	0	1.5	2	2	12.5	2	2	1.5	0	0.5	6	0	2	2	2	1.5	0.5	2	0.5	2	0.5	2	2	1.5	2	1	0	0	1	1	1	1
6	0.5	0.5	0	2		0	0.5	3.5	0	0.5	0.5	2	1.5	0	0	0	2	0.5	0.5	2	2	10.5	0.5	2	1.5	0.5	2	6.5	0	1.5	1.5	2	1.5	0.5	0.5	0.5	0	1	1	0.5	2	2	0	0	0	1	0	1	1
6	1.5	1	2	4		0	1	9.5	1.5	2	3.5	0	1.5	2	2	0	2	0	1	2	2	12.5	1	2	1.5	1.5	1.5	7.5	0	2	2	2	1.5	1	1.5	1	1.5	0.5	1	2	1	1.5	1.5	0	2	1	1.5	1	1
6	0	0	2	3		0	1	6	0	1.5	1.5	2	1	2	2	0	1.5	0	0.5	0	0	9	1.5	1	2	1	1	6.5	0	2	1.5	1.5	1	2	0.5	2	0	0	0	1.5	1.5	2	1	1	0	1	0	0	1
6	2	2	2	4		0	2	12	2	2	4	2	2	2	2	2	2	1	2	2	2	19	2	2	0	0	2	6	0	2	2	2	1.5	2	2	1.5	2	2	1.5	2	2	2	1.5	0	2	2	1.5	1	1
6	1	1	0	4		0	1	7	0.5	1	1.5	2	1	0	2	0	1	1.5	0.5	2	2	12	0.5	2	1	1	1.5	6	0	1.5	1.5	1.5	1.5	1	2	0.5	2	0.5	1	1.5	1.5	1.5	2	0	0	0	0	0	0
6	1.5	2	2	4		0	1	10.5	1	0.5	1.5	1.5	2	0	2	0	1	0.5	2	2	2	13	1.5	2	1	1.5	1	7	0	2	2	1.5	1	1	0	0	0.5	0.5	1.5	2	1.5	2	1	0	0	2	1	1	1
6	1	1.5	2	4		0	2	10.5	2	2	4	2	2	0	2	0	2	1	1	2	2	14	2	2	1	0	0	5	0	2	2	2	2	0.5	2	0.5	0.5	0.5	1.5	2	2	2	2	0	2	2	1.5	1	1
6	1	1	2	2		0	2	8	0	1.5	1.5	0.5	1.5	2	2	0	1	1	1	2	2	13	1	1.5	1.5	1.5	1	6.5	2	2	1.5	1.5	0	0.5	1	0.5	0.5	0.5	1.5	2	1.5	2	0	0	0	1	2	0	0
6	1	1.5	2	4		0	0.5	9	1.5	1	2.5	0	1.5	0	2	0	1.5	2	0	2	2	11	2	1	2	1.5	1	7.5	2	2	2	1.5	1.5	2	2	2	2	0.5	1	2	2	2	0	0	2	0	0.5	1	1
6	1	1	2	4		0	1	9	0.5	1	1.5	2	1	0	2	2	1	1.5	1	2	2	14.5	1	2	1	1.5	0.5	6	2	2	0.5	1.5	1.5	1	0.5	0	1	0	1.5	2	2	1.5	1.5	0	0	0	0.5	1	1
6	1.5	1	2	2		0	1.5	8	0.5	1.5	2	1.5	1.5	2	0	0	1	1	0	2	0	9	0.5	1.5	1.5	1.5	0.5	5.5	2	0.5	0.5	1.5	1.5	1	1.5	0	2	2	0	2	1.5	1.5	0.5	2	2	2	0.5	1	0
6	2	1	0	4		0	1.5	8.5	2	1	3	2	1	0	2	0	0	1.5	2	2	2	12.5	1	1.5	0	0	2	4.5	0	2	2	2	2	2	2	2	1.5	0	2	2	2	2	0	0	0	1	2	1	1
6	1.5	2	2	4		0	1	10.5	1	0.5	1.5	1.5	2	0	2	0	1	0.5	2	2	2	13	1.5	2	0	1.5	1	6	0	2	2	1.5	1	0	0	0	0.5	0.5	1.5	2	1.5	2	1	0	0	2	1	1	0
6	2	1	2	4		0	2	11	1	1	2	2	2	2	0	0	1.5	1	1	2	2	13.5	1	2	1.5	1.5	1.5	7.5	2	2	2	1.5	0.5	2	1.5	0.5	2	0	1	2	2	2	1	2	0	2	1.5	1	1
6	1.5	1.5	2	4		0	1.5	10.5	1.5	1	2.5	1	2	2	2	0	0	1	1.5	2	2	13.5	1	2	1	1	0	5	2	2	2	2	2	2	2	1	1	0.5	2	2	1.5	1.5	1	0	0	1	1.5	1	1
6	0	0	2	4		0	1	7	1	1.5	2.5	2	0	2	2	0	1	1	0	2	2	12	0.5	2	0.5	1.5	2	6.5	2	2	2	2	2	0.5	2	0	2	0.5	1.5	2	2	1.5	1.5	1	2	2	0	1	1
6	1.5	0	0	4		0	0	5.5	2	1.5	3.5	2	0	0	0	0	0.5	1	1	2	0	6.5	1.5	1	1.5	1.5	2	7.5	0	1	1.5	1	1	1	2	0.5	0.5	0	2	2	2	2	1.5	1	0	1	1.5	1	1
6	1.5	1	0	4		0	1.5	8	0.5	1.5	2	1.5	1.5	0	0	0	1.5	1	0.5	2	2	10	1.5	1.5	0.5	0.5	0.5	4.5	0	1.5	1.5	1.5	1.5	0.5	1	0	1	0	1.5	2	1.5	2	0.5	0	0	0	0	1	1
6	1	1	2	2		2	1.5	9.5	0.5	2	2.5	1.5	1.5	2	2	2	1.5	1	1	2	2	16.5	0.5	2	1.5	0.5	1	5.5	2	1.5	1.5	1	1.5	1.5	0.5	1	1	0	1	2	1.5	0.5	0	0	2	1	0.5	1	1
6	1.5	1	2	4		0	1	9.5	1	2	3	2	1.5	2	2	0	0	2	0	2	0	11.5	2	2	2	2	2	10	2	2	2	2	2	1.5	2	1	1	0.5	1	1	2	1.5	0	0	2	2	2	1	1
6	1	1	2	4		0	2	10	1	2	3	2	2	2	2	0	1.5	2	1	2	2	16.5	2	2	0.5	1	1	6.5	2	2	2	2	1.5	1.5	1	2	1.5	0.5	2	2	1.5	2	0	1	2	1	0.5	1	1
6	0	0	2	2		2	2	8	0	1	1	2	0	2	2	0	1.5	1	0	2	2	12.5	0	0.5	0	0	2	2.5	2	2	2	2	2	0.5	2	0.5	1	0.5	2	1	1.5	2	0	0	0	0	0	1	1
6	1.5	1.5	2	1		2	1.5	9.5	2	2	4	2	1.5	0	2	2	1	1.5	1	0	2	13	1.5	2	0	1	1.5	6	2	2	1.5	1.5	1	1.5	2	2	2	1	1	2	1	1.5	0	1	0	1	1.5	1	1
6	0	1	0	4		0	1.5	6.5	0	2	2	2	1	2	2	0	2	2	0	2	2	15	1	2	1.5	1	0	5.5	0	2	2	2	2	2	0.5	1.5	2	1	2	2	2	1.5	0	0	2	0	1	1	1
6	1	0.5	2	4		0	2	9.5	1	1.5	2.5	0	1	2	2	0	1.5	0	0.5	2	2	11	2	2	2	1	0	7	2	2	1	1.5	1	2	1	2	2	0	0	2	1.5	2	0	1	2	1	1.5	1	1
6	1.5	1.5	2	4		2	1.5	12.5	1.5	1.5	3	2	1	2	2	0	1	2	0.5	0	2	12.5	2	1.5	2	1	0	6.5	2	2	2	1.5	2	2	2	2	2	1.5	1	2	1.5	2	1	0	2	1	0.5	1	1
6	1.5	2	2	4		2	2	13.5	2	1.5	3.5	2	2	2	2	0	2	1	1	2	0	14	1	2	2	0	0	5	2	2	2	2	1.5	2	2	2	1.5	1.5	2	2	1.5	2	0	2	2	0	1	1	0
6	1	1.5	2	4		0	2	10.5	0	1	1	0.5	1	0	2	0	1	1.5	0.5	0	2	8.5	0	2	1.5	1.5	0	5	2	1.5	1.5	1.5	1	0	2	0.5	1.5	0	1.5	2	1.5	2	1	0	2	0	1.5	1	0
6	1.5	1.5	0	4		0	1	8	1.5	2	3.5	2	1.5	0	2	0	1.5	1	1.5	2	2	13.5	1.5	2	1.5	1.5	0	6.5	2	1.5	1.5	2	1.5	0.5	2	0.5	0	0	2	2	2	1.5	1.5	0	0	1	1.5	0	0
6	1	0.5	2	4		0	1	8.5	1	1.5	2.5	2	1.5	2	2	0	1.5	1.5	0.5	2	2	15	1	2	0	1	2	6	0	2	1.5	2	2	0.5	2	0	0.5	0	2	2	1.5	2	1	0	2	2	0.5	1	1
6	1.5	1.5	2	3		0	1.5	9.5	1.5	1.5	3	2	1	2	2	2	1.5	1	1	2	2	16.5	1.5	1.5	1	1	2	7	2	2	2	2	1	0	1	1.5	1.5	0.5	1	2	1.5	2	1.5	1	2	2	2	1	1
6	1	1	2	4		0	1.5	9.5	1	1.5	2.5	1	2	2	2	0	2	1	0.5	2	2	14.5	1	2	1	1	1	6	2	2	2	1.5	1	2	1	2	2	1	2	2	2	0.5	1	0	2	1	1.5	1	1
6	1	1	2	4		0	2	10	2	1.5	3.5	1	2	0	2	2	0	2	1	2	2	14	1.5	2	1.5	0.5	1	6.5	2	2	1.5	1.5	1	2	2	1	2	0.5	1.5	2	2	1.5	2	1	2	1	0	1	1
6	2	2	2	4		2	2	14	1	2	3	2	2	0	2	0	2	1	2	2	2	15	2	2	0	2	2	8	0	2	2	2	2	2	2	2	2	2	1.5	0	1.5	2	1	0	2	1	2	1	1
6	1	0	2	2		0	2	7	2	1.5	3.5	1.5	0	2	2	0	2	1.5	0	2	2	13	1.5	1.5	1.5	0	0.5	5	2	2	2	2	1.5	1	2	0.5	1.5	0.5	0.5	2	0.5	2	0	0	0	2	0	1	1
6	1.5	0.5	2	4		0	1	9	1.5	1.5	3	1.5	2	0	2	0	0	2	1	2	0	10.5	1	2	1.5	1.5	0	6	0	2	1.5	1.5	2	1.5	2	1	2	1	1.5	2	1.5	1.5	2	0	0	1	0	1	1
6	0.5	0.5	2	4		0	2	9	0	1.5	1.5	2	0	0	0	0	0.5	2	0	2	0	6.5	1	0.5	1.5	1.5	1	5.5	0	2	2	1	0.5	0.5	2	0	2	0.5	0.5	2	0.5	1.5	0	0	0	0	0	0	1
6	0.5	0	0	4		0	0	4.5	0	1.5	1.5	2	1	0	0	0	2	0.5	0	2	0	7.5	0.5	2	1.5	1.5	0	5.5	0	2	1	2	2	0.5	0.5	0.5	1.5	0	1.5	2	2	1.5	0	0	2	1	0	1	1
6	2	1.5	2	4		0	1.5	11	2	2	4	2	2	2	2	0	0	2	1	2	2	15	1.5	2	1	1	0	5.5	0	2	2	2	2	2	2	0.5	2	0.5	1.5	2	2	2	1	0	2	2	1.5	1	1
6	2	1	2	4		2	1.5	12.5	1.5	1	2.5	1.5	1.5	2	2	2	0	0.5	1	2	2	14.5	1	2	1.5	0.5	1.5	6.5	2	1.5	2	1.5	0.5	2	0.5	0.5	1.5	1.5	2	2	0.5	0.5	0	0	2	2	0	1	1
6	1.5	1.5	2	2		2	1.5	10.5	1	1.5	2.5	1.5	1.5	2	2	0	1.5	1.5	2	2	0	14	1.5	1.5	0.5	0.5	0.5	4.5	2	1.5	1.5	1.5	1.5	2	1.5	2	1.5	1.5	1.5	0.5	1.5	1.5	0	0	0	2	0.5	1	1
6	1	1	2	4		2	2	12	1	2	3	2	1.5	0	2	2	1.5	1.5	1	2	2	15.5	2	2	0	1	1	6	2	2	2	2	2	2	2	1	2	0.5	2	2	2	2	0	0	2	0	2	1	0
6	1	0	0	4		0	1.5	6.5	0	1.5	1.5	2	1.5	2	2	0	1	0.5	0	2	2	13	2	2	0.5	0.5	1.5	6.5	2	2	1.5	1.5	1	2	1.5	2	2	1	1	2	1	2	0.5	1	0	1	1	1	1
6	1	0.5	2	4		0	0.5	8	1.5	1.5	3	2	1.5	0	0	0	2	1	0.5	2	2	11	1	2	0.5	0.5	1	5	0	2	2	1.5	1.5	0.5	2	1	2	0	1	2	1.5	1.5	0.5	0	0	1	1.5	1	1
6	1.5	1	2	4		2	2	12.5	1	1	2	2	1	0	2	0	1.5	1	1	2	2	12.5	1.5	2	1.5	0	1	6	0	2	2	2	1.5	1	2	1	1.5	1	1.5	1	2	1.5	1	0	0	2	1.5	1	1
6	0	1	2	4		0	1.5	8.5	1.5	1.5	3	1	0.5	2	2	0	2	1	1	2	2	13.5	1.5	1	1	0	2	5.5	0	2	1.5	2	1	1	0.5	0.5	2	0.5	1.5	2	1.5	1.5	0.5	0	2	2	1	1	1
6	1.5	1	2	2		0	2	8.5	1	1	2	2	2	2	2	0	2	1	0.5	2	0	13.5	1.5	2	1	0	0	4.5	0	2	2	2	2	2	2	2	1	1	2	2	2	2	2	1	2	1	1	1	1
6	1	0.5	2	4		0	1.5	9	2	2	4	0.5	1	2	2	2	1.5	1	0.5	2	2	14.5	0.5	1.5	1.5	1.5	1	6	0	2	2	2	2	0.5	1	2	2	0.5	1.5	2	1	1.5	1.5	0	2	1	1.5	1	1
6	1.5	1.5	2	4		0	2	11	1.5	1.5	3	1.5	1.5	2	2	2	1.5	1	1.5	2	2	17	1.5	1.5	1	0.5	1.5	6	0	2	1.5	1.5	1.5	1.5	0.5	0.5	2	0.5	1.5	2	1.5	2	0.5	0	2	2	1.5	1	1
6	1.5	1.5	2	4		0	2	11	1	2	3	1.5	2	2	2	2	1.5	1.5	1.5	2	2	18	1.5	2	1.5	0.5	2	7.5	2	2	2	1.5	1.5	0.5	2	2	2	0.5	2	2	2	1.5	1	1	2	1	2	1	1
6	1	0.5	0	4		2	1.5	9	2	1.5	3.5	2	2	0	2	2	2	2	0.5	2	2	16.5	1.5	1	1	1.5	0	5	2	2	1	1.5	1.5	2	1.5	1.5	0.5	0.5	2	2	2	1.5	0.5	2	2	2	1	1	1
6	1	1	2	4		0	2	10	0.5	2	2.5	2	2	2	2	0	1	1	0.5	2	2	14.5	1	2	2	2	0.5	7.5	2	1.5	1.5	1	0	2	2	1.5	1.5	1.5	2	2	2	1.5	0	0	0	1	2	1	1
6	1.5	1.5	2	4		0	2	11	1	2	3	1.5	1.5	2	2	0	2	1	1.5	2	2	15.5	1.5	1.5	1	1	0.5	5.5	2	2	2	1.5	1.5	2	2	0.5	0.5	0	2	2	0.5	2	1.5	1	2	1	0.5	1	1
6	1.5	1.5	2	4		0	2	11	2	2	4	2	1.5	2	2	0	2	2	1	2	2	16.5	2	2	1.5	1	2	8.5	2	2	2	2	2	1	2	1	1	0.5	1.5	2	2	2	1.5	0	0	0	0	1	1
6	1	1	2	4		0	2	10	2	2	4	0	1.5	2	2	0	1	1	0.5	2	2	12	2	1	1.5	1.5	0	6	2	2	2	2	1.5	0.5	2	2	1	0	2	0.5	1.5	2	1.5	0	0	2	1.5	1	1
6	1.5	1	0	4		2	1	9.5	1	1	2	1	1.5	2	2	0	1	1	1	2	2	13.5	1	1.5	1.5	1.5	1	6.5	0	2	1.5	1.5	1.5	1	2	0.5	1	0.5	0.5	2	1.5	2	0	0	2	1	1.5	1	1
6	1	1	2	4		2	2	12	0	1.5	1.5	1.5	1.5	0	0	2	1	1	0.5	2	2	11.5	1	2	0.5	1.5	1	6	2	2	1.5	2	2	1	1.5	0.5	2	0.5	1.5	2	1.5	1.5	2	0	2	1	1	1	1
6	1	2	2	4		0	2	11	2	2	4	2	2	0	0	0	2	2	2	2	2	14	2	2	0	0	2	6	2	2	2	2	2	1	1	1	1	1	1.5	2	2	2	2	2	2	1	2	1	1
6	1.5	1	2	4		2	1.5	12	0	2	2	2	1	2	2	2	1	1	1	2	2	16	1	2	1	0.5	2	6.5	2	2	2	2	1.5	1	2	2	2	1	1.5	1.5	1.5	1.5	0.5	2	2	1	0.5	1	1
6	1.5	0.5	2	4		0	1	9	0.5	2	2.5	0	1	2	2	0	1.5	1.5	0.5	2	2	12.5	0.5	1.5	1.5	1	2	6.5	0	1.5	1.5	1	1	0.5	2	0	1	0.5	2	2	2	2	1	0	0	0	1.5	1	1
6	1	1	2	4		0	1.5	9.5	0	1.5	1.5	2	1.5	2	2	0	2	0.5	1	2	0	13	1	2	1	0	0	4	0	2	2	2	1	2	1	2	2	0.5	1.5	2	2	2	0.5	2	2	1	0.5	1	1
6	1.5	1.5	2	4		0	1.5	10.5	0.5	1.5	2	0.5	1.5	0	0	0	1.5	1.5	0.5	2	2	9.5	1.5	1.5	1.5	1.5	0.5	6.5	2	1.5	0.5	1.5	0.5	2	2	2	2	2	1	1.5	1.5	1	0.5	2	2	1	1	1	1
6	1.5	1	2	4		2	2	12.5	2	2	4	2	0.5	0	2	0	0	1	1	2	2	10.5	2	2	2	2	0	8	2	2	2	1.5	1.5	2	2	2	2	1.5	0	2	1.5	2	0.5	1	0	1	0	1	1
6	1	1.5	2	4		0	1.5	10	2	2	4	2	1.5	2	2	0	1.5	1	0.5	2	2	14.5	1.5	1.5	1.5	2	0	6.5	2	2	2	2	0	2	2	2	2	0.5	2	2	1.5	2	1	1	2	2	1.5	1	1
6	2	2	2	1		0	1.5	8.5	2	2	4	1.5	2	0	2	0	0.5	1	2	2	2	13	1.5	2	0	0.5	2	6	2	2	2	1.5	1.5	0	2	1.5	2	1	1.5	2	2	1.5	0.5	0	0	1	0	1	1
6	1.5	1	0	2		0	2	6.5	1	2	3	2	2	0	0	0	1	1.5	1	2	0	9.5	1.5	2	0	0	1.5	5	0	1.5	2	2	1.5	1	0.5	1	0	1	0.5	2	0.5	0.5	1	0	0	2	0	1	0
6	1	0.5	2	4		2	1	10.5	0.5	1	1.5	2	0.5	2	2	0	1	1	1	2	2	13.5	0.5	1.5	1	0.5	2	5.5	2	1.5	1.5	1.5	1	1.5	1.5	2	2	0.5	2	2	1.5	1.5	1	1	2	1	0	1	1
6	1	1	2	4		0	1	9	1.5	1.5	3	2	1.5	0	0	0	1.5	1.5	1	0	2	9.5	1.5	1.5	1.5	2	0	6.5	2	2	2	1.5	1	2	1.5	0	2	1	0.5	1.5	2	2	0.5	1	0	1	0.5	1	1
6	1.5	1.5	2	4		0	1.5	10.5	0	1.5	1.5	2	1	2	2	0	1.5	1.5	1	2	0	13	1.5	2	1.5	1	1	7	2	2	2	2	1	2	1	0.5	0.5	1	2	2	2	2	1	1	0	2	0.5	1	1
6	1.5	1.5	0	2		2	2	9	1	1.5	2.5	1.5	1	2	2	2	1.5	1	1	2	2	16	1	2	1.5	2	0	6.5	2	2	2	1.5	1	2	1	2	0.5	1	0	1.5	1.5	1	0	2	2	2	0	1	1
6	2	0.5	2	4		0	1.5	10	0.5	2	2.5	2	2	0	2	0	0	2	0.5	2	2	12.5	2	2	0.5	0	0.5	5	0	1.5	1.5	2	1	1	1	0.5	0.5	0.5	2	2	1.5	1.5	0	0	2	1	2	1	1
6	1.5	1.5	2	4		2	1	12	1	1.5	2.5	2	2	2	2	0	1	1	1	2	2	15	1.5	2	1.5	0.5	2	7.5	0	2	2	2	1.5	1	1	0	1.5	1	1	2	2	2	1	1	2	1	1.5	1	1
6	1.5	0.5	0	0		0	1	3	0.5	0	0.5	1.5	1	0	0	0	1	1	0	0	0	4.5	1.5	1.5	0.5	0.5	1.5	5.5	0	1.5	1.5	1.5	1.5	2	2	2	2	2	0	2	0	0	1.5	1	2	2	0	0	0
6	1.5	0.5	2	4		0	1	9	2	1.5	3.5	2	2	0	2	0	2	0.5	0.5	2	2	13	1.5	2	2	0.5	2	8	2	2	2	2	1.5	2	2	1.5	2	1	1.5	2	2	2	1.5	1	2	2	1.5	1	1
6	1.5	1.5	2	4		0	2	11	1	2	3	2	2	2	2	2	2	0.5	1	2	2	17.5	1.5	2	1	1.5	1.5	7.5	0	2	2	2	1	1.5	1.5	0	2	1.5	1.5	2	2	2	1	1	2	2	2	1	1
6	1.5	2	2	4		0	2	11.5	2	1.5	3.5	2	2	0	2	2	1	2	1	2	2	16	1.5	2	1	0	2	6.5	0	2	2	2	2	2	2	2	2	2	1.5	2	2	1.5	1	0	2	2	0	1	1
6	1.5	1.5	2	4		0	1.5	10.5	1.5	2	3.5	2	1.5	0	2	0	0	1	1.5	2	2	12	2	2	0.5	0.5	1.5	6.5	0	0	1.5	2	1.5	0.5	1	1	0	1	0.5	0	2	2	0	0	2	2	2	1	0
6	2	2	2	4		0	1.5	11.5	1.5	2	3.5	2	2	0	2	0	1.5	1.5	1.5	2	2	14.5	1.5	2	2	0.5	1.5	7.5	0	1.5	1.5	1.5	0.5	1.5	2	2	1	1	1.5	2	2	2	0.5	0	2	1	0	1	1
6	1	1	2	4		0	1.5	9.5	1.5	1.5	3	1.5	1.5	2	2	2	1.5	1.5	1	2	2	17	1.5	2	0.5	0.5	1.5	6	2	1.5	1	1.5	1	2	2	2	1	1	1	2	0.5	0.5	1	0	2	1	1.5	1	1
6	1	1.5	2	4		0	1	9.5	0.5	1.5	2	1.5	1	2	2	0	0.5	1.5	1.5	2	2	14	1	1.5	0.5	0.5	0	3.5	0	1.5	1.5	1	0.5	0.5	2	1.5	2	1.5	0.5	1	0.5	0.5	1	0	2	1	0.5	1	0
6	1	0.5	2	2		0	1.5	7	1.5	1	2.5	2	1.5	0	0	0	2	1	0.5	2	2	11	1.5	1.5	0.5	1	0.5	5	2	1.5	1	1.5	1	2	2	1.5	0.5	0.5	1	2	1.5	2	0.5	0	2	0	0.5	1	1
6	1	0.5	2	4		0	1	8.5	0.5	2	2.5	2	0	2	2	2	1	1.5	0.5	2	2	15	1	1.5	1	1.5	2	7	2	2	2	1	1.5	1	2	0.5	1.5	0.5	1	2	1.5	1.5	0	0	0	0	0.5	1	1
6	1	1.5	2	4		0	1.5	10	1	1.5	2.5	1.5	1.5	2	2	2	1.5	0.5	1	2	2	16	1.5	1.5	1	1.5	0.5	6	0	2	2	1.5	1.5	2	2	2	2	0.5	0	0.5	1.5	0.5	0.5	1	2	0	0.5	1	1
6	2	1.5	2	4		0	2	11.5	1.5	2	3.5	0	2	2	2	0	1.5	1	1	2	2	13.5	2	2	2	2	0	8	0	2	2	2	2	2	2	1.5	1.5	1.5	1.5	2	1.5	2	1	1	2	2	0	1	1
6	1	1.5	2	4		0	1	9.5	0.5	2	2.5	1.5	1.5	2	2	0	1	1.5	1.5	2	2	15	1	1.5	1.5	0	0.5	4.5	2	1.5	1.5	2	0.5	2	1	0	2	0.5	1.5	2	1	2	0.5	1	0	1	0	1	1
6	1	0	2	4		0	1.5	8.5	1	1	2	0.5	1	2	2	0	1	1.5	0	2	2	12	0.5	1	1	1	1.5	5	2	2	2	1	2	1	0.5	1.5	0	0	2	2	2	0.5	0	0	0	1	0	1	1
6	1.5	1	2	4		2	1.5	12	0	2	2	1.5	1	2	2	2	1.5	1	0.5	2	2	15.5	1.5	2	1.5	0.5	2	7.5	2	2	1.5	2	1.5	0.5	2	2	1.5	1	1.5	2	2	2	0.5	0	2	1	2	1	1
6	1	1.5	2	4		0	2	10.5	1.5	1.5	3	1.5	2	2	0	0	2	1	0.5	2	2	13	1	2	0.5	1.5	1.5	6.5	2	2	2	1.5	1	2	1.5	2	1	0.5	1	2	2	2	1	0	2	1	0.5	1	1
6	1	1.5	0	4		0	1.5	8	0	1.5	1.5	2	1	2	2	0	2	0.5	1	2	2	14.5	1	2	0.5	0.5	1	5	2	1.5	1.5	1.5	1	2	1.5	0	1.5	0	1	1.5	1	1.5	1	0	0	1	1	0	1
6	1	1	2	0		0	1.5	5.5	0.5	0.5	1	1.5	0.5	2	2	0	0.5	0.5	0.5	2	2	11.5	0.5	1.5	1.5	1.5	1.5	6.5	0	1.5	1.5	2	1.5	0.5	0	0	2	0.5	0	1	0.5	1	0.5	0	0	1	1.5	1	1
6	2	1	2	4		0	2	11	1.5	1.5	3	1.5	1.5	2	2	2	1	1.5	1.5	2	2	17	1.5	1.5	1.5	1.5	1	7	2	1.5	1.5	1.5	1	1.5	2	1	2	1	1.5	2	1.5	2	0.5	1	2	2	1.5	1	1
6	1	0.5	2	4		0	1.5	9	1	1.5	2.5	1.5	1	2	2	0	1	1.5	1	2	0	12	1	2	1.5	0.5	1	6	2	1.5	1.5	2	1	0.5	2	0	0.5	1	1	0	2	2	0.5	0	2	1	0	1	1
6	2	1	2	4		0	1	10	0.5	1	1.5	0	2	2	0	0	0.5	1	1	2	2	10.5	1	2	2	1	1	7	2	2	1.5	2	1	2	2	1	1	0.5	2	2	2	2	2	0	0	0	0	0	0
6	1	1	2	4		0	1.5	9.5	1	2	3	2	1.5	2	2	0	1.5	1.5	1	2	2	15.5	2	2	1	1	2	8	2	2	2	2	1.5	1	2	2	1	0.5	1.5	0	2	1	1	1	2	2	1.5	1	1
6	1.5	2	2	4		0	1.5	11	1.5	1.5	3	2	2	2	0	0	1.5	1.5	1.5	2	0	12.5	2	1.5	0	0	2	5.5	0	2	1.5	2	2	1.5	0.5	1	0.5	0.5	1	2	1.5	0.5	0.5	0	0	0	0	0	0
6	1	1	2	4		0	1.5	9.5	1	2	3	1.5	1	2	2	0	1	0.5	1	2	2	13	1.5	0	1	0	0	2.5	0	2	2	1.5	1	1	2	1	2	1	1.5	2	1.5	1.5	0	0	2	2	1.5	1	1
6	1	1	2	4		0	1.5	9.5	1.5	1.5	3	2	0.5	0	0	0	1	1	0.5	0	0	5	1.5	1	1.5	1	1	6	0	1.5	1.5	1.5	1.5	2	1	0.5	2	1	1.5	1	1.5	2	1.5	0	0	0	0	0	0
6	1.5	2	2	4		0	2	11.5	2	1.5	3.5	2	2	2	0	0	1.5	1	1.5	2	2	14	2	2	1.5	1	0	6.5	0	2	2	2	2	2	2	1.5	2	1	2	2	2	2	2	0	2	2	2	1	1
6	1.5	0.5	2	4		0	1.5	9.5	1	2	3	1.5	1.5	2	2	2	1	2	0.5	2	2	16.5	2	2	0	0.5	2	6.5	0	1.5	1.5	1.5	1	1	2	0.5	2	1	1.5	0	1.5	2	2	0	2	1	1.5	1	1
6	1	1	2	4		2	1	11	1	1.5	2.5	1.5	0.5	2	2	2	1.5	1	1	2	2	15.5	1	2	1	1.5	1	6.5	0	2	2	1.5	1.5	0.5	1	0	2	0.5	2	2	2	2	1.5	0	0	2	0	0	1
6	1.5	2	2	4		2	2	13.5	0.5	1	1.5	2	1.5	2	2	2	1.5	1	1	2	2	17	1.5	2	1	1.5	2	8	0	2	2	2	2	2	2	0.5	1	1.5	1.5	2	1.5	1.5	0.5	2	2	1	0.5	1	1
6	1	1	2	4		0	1.5	9.5	1	2	3	2	1.5	2	2	0	2	0.5	0	2	2	14	2	2	1.5	0	1	6.5	2	2	2	2	1	0.5	2	0.5	2	1	2	2	2	2	2	0	0	0	2	1	1
6	1.5	1	0	4		0	1.5	8	0.5	1	1.5	2	1	2	0	0	2	1	0.5	2	2	12.5	2	2	0	0.5	1	5.5	0	2	2	2	1.5	2	1.5	1	1	1	1	2	1	2	1	0	0	2	1.5	0	1
6	1	1.5	2	4		0	2	10.5	2	2	4	1.5	2	2	0	0	0	1.5	0.5	0	2	9.5	2	2	0.5	1	1	6.5	0	1.5	1.5	1.5	1	1	2	2	2	0.5	1	2	1.5	1.5	0	1	2	2	2	1	1
6	1	1	2	4		0	2	10	1	1.5	2.5	1	1.5	0	2	2	1	2	1	2	2	14.5	1.5	1	1	1	1.5	6	0	2	2	1.5	1	1.5	2	1	2	1.5	1	2	1.5	1.5	0.5	0	0	2	0	1	1
6	2	1.5	2	2		0	1	8.5	1	1.5	2.5	1.5	2	2	2	0	1	1.5	1	2	2	15	2	2	0	0	2	6	0	1.5	1.5	2	1	1	1.5	2	2	2	0	2	0	2	0	0	2	1	0	1	0
6	1	0	2	4		0	1.5	8.5	1.5	1	2.5	1.5	0	0	2	0	1.5	1	0	2	2	10	1.5	2	1.5	0.5	1	6.5	2	2	0.5	1.5	0.5	0.5	2	2	2	0.5	2	2	1.5	1.5	0	1	2	1	0	1	1
6	1	1	2	4		0	1.5	9.5	0.5	2	2.5	0	0.5	2	2	2	2	0.5	1.5	2	2	14.5	1.5	2	1.5	2	0.5	7.5	0	2	1.5	2	1	2	2	2	1.5	0.5	1.5	2	1.5	2	1.5	0	2	0	1.5	1	1
6	2	1	2	4		2	1	12	1.5	2	3.5	2	2	2	0	2	1.5	1.5	1	2	2	16	2	2	1.5	0.5	0.5	6.5	0	2	1.5	2	1.5	2	2	2	2	0	2	2	2	2	1.5	2	2	2	1.5	1	1
6	1.5	1	0	4		0	2	8.5	1	1.5	2.5	2	1	0	2	0	1	1.5	1	2	2	12.5	1.5	2	1	2	0	6.5	0	2	2	2	1.5	2	1	1	2	0	1.5	2	1.5	1.5	0	0	0	2	0	1	1
6	1	1	2	4		0	1	9	1.5	1.5	3	1.5	1.5	2	2	2	1	1.5	1	0	2	14.5	1.5	1.5	1.5	1.5	0.5	6.5	0	1.5	1	1.5	0.5	1.5	2	0.5	1	0.5	1	2	1.5	1.5	1.5	2	2	2	1.5	1	1
6	1	1	2	2		0	0.5	6.5	1.5	1	2.5	0	1	0	0	0	1.5	0.5	0.5	0	0	3.5	0.5	1.5	0.5	1	1.5	5	2	1.5	1.5	0.5	0.5	0.5	0.5	0.5	0.5	0.5	1.5	0.5	0	1	1	0	0	1	0.5	1	1
6	2	1.5	0	4		2	2	11.5	2	2	4	1.5	2	2	0	2	1.5	1	2	2	2	16	2	2	1.5	1.5	1	8	0	1.5	1.5	1.5	0.5	0.5	2	0.5	2	1	1.5	2	2	2	0.5	0	2	2	2	1	1
6	1	1.5	2	4		2	1	11.5	1	1	2	1.5	1	2	0	0	0	1.5	1.5	2	2	11.5	2	1.5	0	0.5	1	5	0	2	1.5	1.5	0	1	2	0.5	0	0	0.5	2	1.5	1	0	2	2	2	0.5	1	1
6	1	0	2	4		2	1	10	0	2	2	0.5	1	2	2	0	2	1	0	0	2	10.5	1	2	1.5	1.5	1	7	2	1.5	2	1.5	1.5	0.5	2	2	2	1	1.5	2	1	0.5	1.5	2	2	1	0.5	1	1
6	1	1.5	2	4		0	2	10.5	2	1.5	3.5	1.5	1	2	2	0	1.5	1	1	0	2	12	1.5	2	1	0.5	1	6	2	1.5	1.5	1	1.5	1.5	1	0	1.5	1	0.5	2	1.5	1	1	2	2	0	0	1	1
6	1.5	1	0	4		0	1.5	8	2	1.5	3.5	2	0.5	2	2	2	1	1	0.5	2	2	15	1.5	1.5	1	1.5	0.5	6	2	2	2	2	1.5	2	2	2	2	1	1.5	2	1.5	1.5	1	1	2	2	2	1	1
6	0.5	0	0	4		0	1	5.5	1	1.5	2.5	2	1.5	2	2	2	1	0.5	0	2	2	15	2	1.5	1.5	1.5	0	6.5	0	2	1.5	0	1	2	0.5	0	0	0.5	2	2	1.5	1	1.5	0	0	2	1	1	1
6	1	1	2	4		2	1	11	1	1	2	1	1	2	0	0	1	1	1	2	2	11	1	1	1	1	1	5	0	1	1	1	1	1	1	1	1	1	1	1	1	1	1	0	0	0	2	1	0
6	1	2	2	4		2	1.5	12.5	0.5	1.5	2	0.5	2	2	2	0	1.5	1.5	1.5	2	2	15	1.5	1	1	0.5	1.5	5.5	0	1.5	1	1.5	1	0.5	2	2	2	0.5	1	2	1	2	1	2	2	1	1	1	0
6	1	1	2	4		2	2	12	1.5	2	3.5	1.5	2	2	2	2	1.5	1.5	1	2	2	17.5	2	2	2	0.5	1	7.5	2	1.5	2	1.5	1	0	0	1.5	1.5	1	1.5	2	1	2	0.5	2	2	2	0.5	1	1
6	1	1.5	2	4		0	1.5	10	0.5	1.5	2	1.5	1.5	2	2	0	1	0.5	1	2	2	13.5	0.5	2	1	0.5	1.5	5.5	2	1.5	1	1.5	1	1	1	1	1.5	0.5	1.5	2	1.5	1.5	1	0	2	1	0.5	1	1
6	1.5	1	2	4		2	0	10.5	2	1.5	3.5	1.5	1	2	2	0	2	0	0	2	2	12.5	0.5	2	0	0	1.5	4	0	1	1.5	1.5	0	2	2	2	2	2	0	0.5	0	1	0	0	2	2	1	1	1
6	1	1	2	2		0	1	7	1.5	1	2.5	1.5	1	0	2	2	1.5	1	1	2	2	14	1.5	1.5	1	1	1.5	6.5	0	1.5	1.5	1.5	1.5	0.5	1.5	1.5	1	0	2	2	2	2	1.5	0	0	2	1.5	1	1
6	1.5	1	0	4		2	0.5	9	0.5	1.5	2	1.5	1	2	2	2	1.5	1	0.5	2	2	15.5	0.5	2	0.5	0.5	1	4.5	2	2	2	1	1	1	2	2	2	0.5	1.5	2	1.5	2	0.5	0	2	1	0	1	1
6	1	0	2	4		2	0	9	2	1	3	0.5	2	0	2	0	1.5	1	0.5	2	2	11.5	1	2	1	0.5	0.5	5	0	0.5	0.5	1.5	1	1	2	0.5	0.5	0.5	1	0.5	1.5	1	0	0	2	1	1.5	1	1
6	1.5	0.5	2	4		2	1.5	11.5	1.5	1	2.5	1.5	0.5	2	0	0	0.5	1.5	0.5	2	2	10.5	1	1.5	1.5	0.5	0.5	5	2	1.5	1.5	1.5	1.5	2	2	2	2	1	0.5	1.5	1.5	1.5	0.5	0	0	2	0	1	1
6	2	2	0	4		0	2	10	1	2	3	0	2	2	2	0	2	1.5	2	2	2	15.5	1.5	2	0.5	1	2	7	2	2	2	2	2	0.5	2	0.5	0.5	0.5	2	2	1.5	2	1.5	1	2	2	0	1	1
6	0.5	1.5	0	4		0	2	8	1.5	0.5	2	2	1.5	2	0	0	1	1	0	2	2	11.5	1	1	0.5	0	2	4.5	0	2	2	1.5	0.5	0.5	1.5	0	1	0	1	1.5	0	0	1	0	0	0	0.5	0	0
6	1	1.5	2	4		0	2	10.5	1	1.5	2.5	1.5	1	2	0	2	1.5	1.5	1	2	2	14.5	1	1.5	1.5	1.5	0.5	6	0	1.5	1.5	1	1.5	0.5	1	0.5	0.5	0.5	2	2	1.5	2	0.5	0	0	1	2	1	1
6	1	1	0	0		2	1.5	5.5	2	1	3	1.5	1.5	0	2	0	0.5	1.5	1	2	2	12	0.5	2	2	1	1.5	7	0	2	1	2	1.5	1	2	2	2	1	1.5	1.5	2	2	0	0	0	0	0	0	0
6	1.5	1.5	2	4		2	1	12	0.5	1.5	2	1.5	1.5	2	2	2	1.5	1	1.5	2	2	17	1.5	2	1.5	1.5	1.5	8	2	1.5	2	1.5	1.5	2	2	2	2	1.5	2	2	2	2	1.5	1	2	1	2	1	1
6	1.5	1	2	4		2	1.5	12	1.5	1.5	3	1.5	1.5	2	2	2	1	1.5	1.5	2	2	17	1.5	1.5	1	0.5	1.5	6	2	1.5	1.5	1.5	1.5	1	2	0	0.5	0.5	1.5	2	2	2	0.5	0	2	2	1.5	1	0
6	1.5	1	2	4		2	2	12.5	0	1.5	1.5	0.5	1	2	2	0	2	0	0	2	2	11.5	0.5	2	0.5	0.5	1	4.5	0	1.5	2	1.5	1	1	1.5	0.5	2	0	1	1	1.5	1.5	0	0	2	2	1	1	1
6	1	1	2	2		2	2	10	1.5	2	3.5	1.5	1.5	2	2	0	1	1	1	2	2	14	1.5	2	1.5	1.5	0.5	7	2	2	2	1	1	2	1.5	1.5	1	0	1.5	2	2	2	1	2	2	2	0	1	1
6	1	1.5	2	2		0	1	7.5	2	1.5	3.5	2	2	2	0	2	2	0	1	2	2	15	1.5	2	1.5	1	2	8	2	2	2	1.5	1	2	1	2	0.5	0.5	0	2	1	1.5	1	2	2	1	1.5	1	1
6	1	1	2	2		0	1	7	1.5	1	2.5	1.5	1	0	2	2	1.5	1	1	2	2	14	1.5	1.5	1	1	1.5	6.5	2	1.5	1.5	1.5	1.5	0.5	1.5	1.5	1	0	2	2	2	2	1.5	0	0	2	1.5	1	1
6	1	1	2	4		0	2	10	0.5	1	1.5	2	1	2	2	0	1.5	1.5	1	2	2	15	1.5	1.5	1.5	1	0.5	6	0	2	2	2	2	0	2	0	0.5	0	2	0.5	2	2	0.5	1	2	2	1	1	1
6	1.5	0	2	4		0	1	8.5	1	1.5	2.5	0	1	2	2	2	2	1.5	0.5	2	0	13	0.5	2	1.5	1	0.5	5.5	0	2	1	1.5	2	1	1	0	0.5	1	0.5	2	1	2	0.5	0	2	1	1	1	1
6	1.5	0.5	2	3		2	1.5	10.5	1.5	1	2.5	1.5	0.5	2	0	0	0.5	1.5	0.5	2	2	10.5	1	1.5	1.5	0.5	0.5	5	2	1.5	1.5	1.5	1.5	2	2	2	2	1	0.5	1.5	1.5	1.5	0.5	0	0	2	0	1	1
6	2	2	2	4		0	2	12	0	2	2	1.5	2	2	2	0	0	2	2	2	0	13.5	2	2	1.5	0.5	2	8	2	2	2	1	1	0.5	2	0.5	0.5	0.5	2	2	1.5	2	0	0	2	1	0	1	1
6	1.5	1	2	4		2	2	12.5	1	1.5	2.5	1.5	0.5	2	0	2	1	1	0.5	2	2	12.5	1.5	1.5	1	0.5	0.5	5	0	2	2	1.5	1.5	1	1.5	0.5	2	1	1	1	1.5	1.5	1	1	0	2	1.5	1	1
6	1.5	0	2	4		0	1	8.5	0.5	1.5	2	1.5	1	0	0	0	1.5	1	0	0	2	7	1.5	2	1.5	0.5	1.5	7	0	1.5	1	1.5	1.5	0.5	1	0	0	0	1.5	0	1.5	2	0	0	0	0	0	1	1
6	1	1	0	0		0	1.5	3.5	1.5	1	2.5	1.5	1	0	2	0	1.5	1	0.5	2	0	9.5	1	1.5	1	1	1	5.5	2	1.5	1.5	1.5	1.5	2	0.5	1.5	1	0.5	1	1.5	1	1.5	1	0	0	0	0	0	0
6	1.5	1	2	4		2	1.5	12	0.5	1.5	2	1.5	1.5	2	2	0	1	1	0.5	2	2	13.5	1.5	1	1.5	2	0	6	2	1.5	2	1.5	1	1.5	2	2	0	0	2	2	1.5	2	1	2	0	0	0.5	1	1
6	1	1	0	4		0	2	8	0	2	2	1.5	1.5	2	0	0	1.5	1.5	1.5	0	2	11.5	1	1.5	1.5	1.5	0.5	6	0	1	1	0	1	1	0	1	0	0	2	2	0	0.5	0.5	0	2	2	0	1	0
6	1	1	2	4		0	2	10	0	2	2	1.5	1.5	2	0	0	1.5	1.5	1.5	0	2	11.5	1	1.5	1.5	1.5	0.5	6	0	1	1	1.5	1	1	0	1	0	0	2	2	0	0.5	0.5	0	2	2	0	1	0
6	1.5	0.5	2	4		0	1.5	9.5	0.5	1.5	2	1.5	1.5	2	2	2	1.5	1	0	2	2	15.5	1	2	1.5	0.5	1.5	6.5	2	2	1.5	1	1	0.5	2	1.5	0	1.5	1.5	2	2	0.5	1	0	0	1	0	1	1
6	1.5	0.5	2	4		0	1.5	9.5	0.5	1.5	2	1.5	1.5	2	2	2	1.5	1	0	2	2	15.5	1	2	1.5	0.5	1.5	6.5	2	2	1.5	1	1	0.5	2	1.5	0	1.5	1.5	2	2	0.5	1	0	0	1	0	1	1
6	1.5	2	2	4		2	2	13.5	1.5	2	3.5	0.5	2	2	0	2	2	1	2	2	2	15.5	2	2	1	1.5	2	8.5	2	2	2	2	2	2	2	0.5	2	1	2	2	2	2	1	0	0	1	1.5	1	1
6	1	1	2	4		0	2	10	1	1.5	2.5	1.5	1.5	2	0	0	2	1.5	1	2	2	13.5	1	2	1	1.5	0	5.5	0	2	1.5	1.5	0.5	1	1.5	0.5	2	0.5	1	2	0.5	1	0	2	0	2	0	1	1
6	1.5	0.5	0	4		0	1.5	7.5	0.5	1	1.5	2	1.5	2	2	0	2	0.5	0	2	0	12	1	1.5	1.5	2	1.5	7.5	0	1.5	2	1.5	1.5	1	1.5	0	1.5	0.5	2	2	2	2	0	0	0	0	0.5	1	0
6	1.5	1.5	2	4		0	1	10	0.5	2	2.5	0.5	1	2	0	0	1	1.5	1.5	2	2	11.5	2	2	1.5	1	1.5	8	0	2	2	1.5	1	1	1.5	1	2	0.5	1	2	1	1	1	0	0	1	0	1	1
6	1	1	0	2		2	1.5	7.5	1.5	1.5	3	2	2	0	2	2	0.5	1.5	1	2	2	15	1	2	1.5	1.5	0.5	6.5	2	1.5	2	1	1.5	2	2	1	1.5	0.5	1.5	0.5	1	1	0	0	0	2	0.5	1	0
6	1.5	0.5	0	2		0	2	6	0.5	1.5	2	1	1	0	2	0	1	0	0.5	2	2	9.5	2	2	2	1	0.5	7.5	0	1.5	1.5	0.5	1	1	1.5	2	0	0.5	2	2	1.5	1	0.5	0	0	2	2	1	1
6	1.5	2	2	4		2	2	13.5	2	1	3	1.5	0	0	0	0	0	1.5	1	2	2	8	0.5	2	1.5	1.5	1.5	7	0	1	1.5	0.5	1.5	0.5	2	1.5	2	0.5	0	2	0.5	0.5	0.5	1	0	1	0	1	1
6	1.5	1	2	4		0	1	9.5	1.5	1.5	3	1.5	1.5	2	0	0	1.5	1.5	1	0	2	11	1	1	1.5	0.5	1.5	5.5	0	1.5	1.5	1.5	1	1	2	2	1	0.5	1	2	2	2	1	0	0	1	0.5	1	1
6	2	1	2	4		0	1.5	10.5	0.5	1.5	2	1.5	1	2	2	0	1.5	1.5	1	2	2	14.5	1.5	1.5	0.5	0.5	1.5	5.5	2	1.5	1.5	2	1.5	2	2	2	2	2	2	2	1.5	2	0.5	1	2	0	0.5	1	1
6	1.5	1.5	2	4		2	1	12	1	1.5	2.5	2	2	2	0	2	1	1.5	1	2	2	15.5	1.5	2	0.5	0.5	2	6.5	0	2	2	2	1.5	0.5	0.5	0.5	0.5	0.5	0.5	2	0.5	0.5	0.5	0	2	0	0	1	1
6	2	1	2	4		0	1.5	10.5	1.5	1.5	3	1.5	1.5	2	0	2	1.5	1	1.5	2	2	15	1	2	1	0.5	1.5	6	0	1.5	1.5	1	1.5	0.5	2	2	2	0.5	2	2	0.5	2	0.5	1	2	1	1.5	1	1
6	1.5	1	2	4		0	1.5	10	1.5	1.5	3	1.5	1.5	2	0	0	1.5	1.5	0.5	2	2	12.5	1.5	1.5	1.5	0.5	0.5	5.5	0	1.5	1.5	2	0.5	2	2	2	2	2	1.5	2	1	0.5	1	0	2	0	1	1	0
6	1	0	2	4		0	1	8	0	1.5	1.5	0.5	1	2	2	0	2	0.5	0	2	2	12	0.5	1.5	1	1	1	5	0	1	1.5	2	1	1	1	0.5	0.5	2	2	2	2	2	0.5	0	0	0	2	1	1
6	1.5	1	2	4		2	1.5	12	0.5	1	1.5	0	0	0	0	0	1	1	0	2	2	6	1.5	1.5	1.5	1.5	1	7	0	2	2	2	2	1	0	2	0.5	0.5	2	2	1.5	1.5	0.5	0	0	0	0	0	0
6	1	1	2	4		2	1	11	1	0	1	2	0	0	2	0	0	1	1	2	0	8	1	0	2	2	2	7	0	1.5	1.5	1.5	1.5	1	0.5	0	0.5	0	1	2	1.5	2	1	0	2	1	2	1	1
6	1.5	0.5	0	4		0	2	8	2	2	4	2	2	0	2	2	1	2	1.5	2	2	16.5	1.5	2	0.5	1.5	2	7.5	2	2	1.5	2	1.5	2	2	2	2	2	1	2	2	2	0	2	0	2	0.5	1	1
6	1	1	0	2		2	1.5	7.5	1.5	1.5	3	2	2	2	2	2	0.5	1.5	1	2	2	17	1	2	1.5	1.5	0.5	6.5	2	1.5	2	1	1.5	2	2	1	1.5	0.5	1.5	0.5	1	1	0	0	2	0	0	1	1
6	0	0.5	0	4		0	0	4.5	0.5	1.5	2	2	0.5	0	0	0	1.5	1.5	0.5	2	2	10	1	1.5	2	1.5	1	7	2	1.5	1.5	2	1	1	0.5	0	0.5	0	2	2	1.5	2	0	0	0	0	0.5	0	0
6	1.5	2	0	4		0	1.5	9	1.5	2	3.5	0.5	2	0	2	0	2	1	1.5	2	0	11	1.5	1.5	1	0	0.5	4.5	2	0.5	0.5	0	1	0.5	2	0.5	0.5	0.5	2	2	1.5	1.5	0.5	0	0	1	0	1	1
6	2	2	2	4		2	2	14	2	2	4	2	2	2	2	0	2	1	2	2	2	17	1.5	1.5	1.5	1.5	2	8	0	2	2	1	1	1	1	1	1	1	1	1	2	1	0.5	0	2	1	0.5	1	1
6	1	0	2	4		2	2	11	0.5	2	2.5	2	2	2	2	0	2	1.5	0	2	2	15.5	1	2	2	1	2	8	2	2	2	2	2	1	1	2	2	0.5	2	2	2	2	0	0	2	0	1.5	1	1
6	1	0.5	2	4		0	1	8.5	0	1.5	1.5	1	1.5	0	2	0	1.5	0.5	0.5	2	2	11	1.5	1.5	1.5	0.5	0.5	5.5	2	1.5	1.5	1	1	0.5	0.5	2	2	0	0.5	2	0.5	0.5	0.5	0	2	0	0	1	1
6	1.5	1	2	4		0	0	8.5	1	0	1	1.5	1.5	2	2	0	0	1	0	2	0	10	0.5	2	1.5	0.5	2	6.5	2	0.5	0.5	1.5	1	0.5	2	2	0.5	1	1	0.5	1.5	1	0	2	2	1	1	1	1
6	1.5	1.5	2	4		0	1	10	1	2	3	1.5	2	2	2	0	1	1.5	1	0	2	13	2	2	1	0.5	1.5	7	2	1.5	1.5	1.5	1	1.5	1.5	0.5	1	0.5	2	2	2	2	0	0	2	0	0.5	1	1
6	1.5	1.5	2	4		0	2	11	1.5	2	3.5	1.5	1.5	2	2	0	2	1	1	2	2	15	1	2	2	0	1.5	6.5	2	2	1.5	1.5	1.5	0.5	2	0.5	0.5	0	1	2	2	2	1.5	0	2	0	1.5	1	1
6	1	0.5	2	4		0	0.5	8	1.5	1	2.5	1.5	1	0	2	0	1	1	0.5	2	2	11	1	1.5	1	0.5	0.5	4.5	0	1.5	1.5	1.5	1.5	1	1	0	0.5	0	1.5	2	1.5	2	1	0	0	1	0.5	1	0
6	2	1	2	4		0	1.5	10.5	1	1.5	2.5	1.5	0.5	0	2	0	2	1	2	2	2	13	0	0.5	1.5	1	0.5	3.5	2	2	1.5	2	0	1.5	0.5	1	1.5	1	0.5	2	1.5	1	0	1	0	0	0	1	1
6	1.5	1	2	4		0	1.5	10	0.5	1.5	2	1.5	1.5	2	2	0	0	0.5	1	2	2	12.5	1.5	2	1.5	1.5	0.5	7	0	2	1.5	2	1	1.5	2	0	0.5	0.5	2	2	2	2	1.5	2	2	0	0.5	1	0
6	1	1	2	4		0	2	10	0.5	2	2.5	2	1.5	2	2	0	1	1.5	1.5	2	2	15.5	2	2	1	0	1	6	0	2	2	2	1	0.5	1	1	1	1	1	2	1.5	1.5	0.5	1	0	0	0	1	1
6	1.5	1	2	4		0	1.5	10	0.5	1.5	2	1.5	1.5	2	2	2	0	0.5	1	2	2	14.5	1.5	2	1.5	1.5	0.5	7	0	2	1.5	2	1	1	2	0	1	0.5	1	2	1.5	2	1.5	0	2	1	0.5	1	1
6	1	0.5	0	4		2	2	9.5	2	1.5	3.5	0	1	0	2	2	0	1.5	0.5	0	2	9	2	1	2	0	2	7	2	2	1	0.5	1	2	1.5	1	0.5	1.5	0	2	1.5	1.5	0	1	0	2	0.5	0	0
6	1.5	1	0	4		2	1.5	10	1.5	2	3.5	2	1.5	2	2	2	1	1	1	2	2	16.5	1.5	2	2	1.5	2	9	2	1.5	1.5	1	1.5	2	2	1	1.5	0.5	1.5	2	1.5	2	0.5	1	0	1	0.5	1	1
6	1	1	2	4		0	2	10	2	2	4	0.5	2	2	0	0	1.5	1.5	1	2	0	10.5	2	2	1.5	1.5	1	8	2	1.5	1.5	1.5	1.5	1	1	0.5	1	0.5	1.5	2	1.5	1.5	1.5	0	2	2	1	1	1
6	1.5	0.5	0	4		0	1.5	7.5	1	1.5	2.5	1.5	1	2	2	0	0	1	1	2	2	12.5	1.5	1.5	1.5	1.5	0.5	6.5	2	1.5	1.5	0	1.5	0.5	1	0	1	0.5	2	1	1.5	2	1	0	0	1	1	1	1
6	1.5	1	2	4		0	1.5	10	2	1.5	3.5	1.5	1	2	2	0	0.5	1	0.5	2	2	12.5	1	1.5	1	1	0.5	5	2	1.5	1.5	1.5	1.5	0.5	1	0	2	0.5	1	2	1.5	1.5	0.5	0	2	2	1	1	1
6	1	1	2	4		0	1.5	9.5	1	2	3	1.5	0.5	2	2	2	0.5	1	0.5	2	2	14	1	2	1.5	1.5	0.5	6.5	2	2	2	1.5	0.5	2	0	0	1	0	2	0	1.5	1.5	1.5	0	0	0	1.5	1	1
6	1	1.5	2	4		0	1	9.5	0.5	1.5	2	1.5	1.5	0	0	0	1	1	1	2	2	10	1.5	1.5	0.5	0.5	1.5	5.5	2	1.5	1.5	1.5	1.5	1	1	1	0.5	1	1.5	1.5	1.5	1.5	1	0	2	1	1	1	1
6	1.5	1	0	4		0	1	7.5	1.5	1.5	3	0.5	1.5	2	2	0	1	1	1	2	2	13	1.5	2	1.5	1.5	0.5	7	0	1.5	1	1.5	1	2	2	1.5	1	0.5	1.5	2	2	2	1	0	0	1	1.5	0	1
6	1	0.5	2	4		2	1.5	11	1	1	2	0	1.5	2	2	0	0.5	0.5	0.5	0	2	9	1.5	2	0	0	0.5	4	2	1.5	1.5	0.5	1	0.5	1	0	0.5	0	0	1	1.5	1.5	0.5	2	2	2	0	1	1
6	1.5	1	2	4		0	1	9.5	1	2	3	2	1.5	2	2	2	2	1.5	0.5	2	2	17.5	1.5	2	0.5	0.5	1	5.5	2	2	2	2	2	0.5	1	2	2	1	1.5	2	1	2	1	1	0	1	1.5	1	1
6	1	1.5	2	4		0	1.5	10	0.5	0.5	1	0.5	0.5	0	2	0	1.5	1	1.5	2	2	11	1.5	1.5	1.5	1.5	0.5	6.5	0	2	2	2	2	1	1.5	0	0	0	0.5	0.5	2	2	0.5	0	0	0	0.5	1	1
6	1	0.5	2	4		0	1.5	9	0.5	1.5	2	0.5	1	2	2	0	1.5	1.5	0.5	2	2	13	1.5	2	1	1.5	1	7	2	1.5	1.5	1.5	1.5	2	2	1	2	2	2	2	2	2	1	1	2	1	0	1	1
6	1	1	2	4		2	1.5	11.5	0	2	2	2	1	2	2	2	2	0	0	2	2	15	1	2	2	0	2	7	0	0.5	0.5	2	1	2	2	2	1	1	1.5	2	0	0.5	1	2	0	1	0	1	1
6	2	1	2	4		0	2	11	0	2	2	2	2	2	2	2	1.5	0.5	1	2	2	17	1	1.5	2	0.5	1	6	0	0	2	2	2	2	1	0	1	0.5	1.5	1	1.5	2	0	1	2	1	0	1	1
6	1	0.5	2	4		2	1	10.5	1	1.5	2.5	1.5	1	0	2	0	1	0.5	0.5	2	0	8.5	1.5	1.5	0.5	0	0.5	4	0	1.5	1.5	1.5	1	0.5	2	2	2	1	0.5	2	2	2	0.5	0	2	0	1.5	1	1
6	1	1	2	4		0	1	9	0	2	2	2	1.5	2	2	2	1	0.5	0.5	2	2	15.5	2	2	2	1	1	8	2	1.5	1	1.5	0	0.5	2	1.5	2	1.5	1.5	2	2	2	1.5	0	0	0	1.5	1	1
6	2	2	2	4		0	2	12	2	2	4	1	2	2	2	0	1	1	1.5	2	2	14.5	2	2	1.5	1	0.5	7	0	2	2	2	2	1	2	0.5	1	0	1.5	1	1.5	1.5	2	0	2	2	2	1	1
6	1.5	1.5	0	0		0	2	5	2	1.5	3.5	2	0.5	0	0	0	1.5	1	1.5	0	0	6.5	1.5	0.5	1.5	0.5	2	6	0	1.5	1.5	0	0.5	2	2	0.5	2	0.5	0	2	0	0	1.5	0	0	0	0	1	0
6	1	1.5	0	4		2	1.5	10	0	2	2	2	1	2	2	0	1	0.5	0.5	2	2	13	0	2	2	2	2	8	0	2	2	2	1	1	0.5	1	1	0	1.5	2	0	1.5	0	1	2	1	0	0	0
6	1	1	2	2		2	1.5	9.5	1	1.5	2.5	1.5	1.5	2	2	2	2	1	1	2	2	17	1.5	1	0.5	0	0.5	3.5	2	1.5	2	0.5	1	1.5	1	2	1	0.5	1.5	2	1	2	1.5	0	2	1	1.5	1	1
6	1.5	2	2	4		2	1	12.5	1.5	1.5	3	2	2	2	2	0	1	1.5	2	2	0	14.5	2	2	1.5	0	2	7.5	0	2	2	2	1.5	1	2	0.5	0.5	0	0	2	2	2	1	1	0	2	0	1	1
6	1	2	2	2		0	0.5	7.5	0	1	1	2	1	2	2	0	0	1.5	0	0	2	10.5	0.5	2	1	0.5	1.5	5.5	2	2	2	1.5	1	1	1	0	2	0.5	0	2	1	1.5	0	0	0	0	2	1	1
6	1	0	2	4		0	1	8	2	2	4	2	1	2	2	2	0.5	2	0	2	2	15.5	1	1	2	0	0	4	2	2	2	2	2	0.5	2	1	2	1.5	1.5	2	2	1.5	0	0	0	1	0.5	1	1
6	0.5	0	0	4		0	1	5.5	0	1	1	0.5	0.5	2	0	0	0.5	1.5	1	2	2	10	0	1	1.5	0	0.5	3	0	2	1	2	1	0	0	1	0	0.5	0	0	1	0.5	2	0	0	0	0	0	0
6	1.5	2	2	4		2	2	13.5	0	2	2	2	2	2	2	0	1.5	2	1	2	2	16.5	1	2	2	2	0	7	0	2	2	2	2	1.5	0.5	2	2	0.5	1.5	2	1.5	2	0	1	0	1	1.5	1	1
6	1	0.5	2	4		0	1.5	9	1	2	3	1.5	2	2	0	2	2	1.5	0.5	0	2	13.5	0.5	1.5	0.5	1	1	4.5	2	1	2	1.5	1.5	1	1	0.5	1	0	1.5	1.5	0.5	1.5	0	1	0	1	0	1	1
6	2	1	0	4		2	2	11	2	2	4	0.5	2	0	2	2	2	0.5	1.5	2	2	14.5	1.5	2	1.5	1.5	1.5	8	2	1.5	1.5	1.5	1.5	1.5	2	1.5	2	1.5	0	2	1	0.5	2	1	2	0	1	1	1
6	1	1	2	4		0	0.5	8.5	0	1	1	1.5	0	2	0	0	2	1	0.5	2	2	11	0.5	2	0	0.5	2	5	0	2	2	1.5	1.5	0.5	1	0	2	0.5	1.5	2	1.5	2	0	1	0	2	2	1	1
6	1.5	1	2	4		2	1	11.5	1.5	1.5	3	2	0.5	2	2	2	1.5	1.5	0.5	2	2	16	1.5	1	1	0.5	1	5	0	2	1.5	0	1.5	2	2	0.5	0.5	0	2	2	2	2	1.5	2	2	1	0	1	1
6	1	1	2	4		0	0.5	8.5	0.5	1.5	2	0.5	1.5	0	2	0	1.5	1	0.5	2	2	11	0.5	0.5	1.5	1.5	0.5	4.5	0	0.5	0.5	0.5	1.5	0.5	1	0	2	0	1.5	1.5	1	1	0.5	0	0	1	1	1	1
6	0.5	0.5	0	0		0	1	2	0.5	2	2.5	2	0.5	0	2	0	2	1	0	2	2	11.5	1	1.5	2	2	1.5	8	2	2	2	2	2	1.5	2	1	0.5	0.5	2	2	2	2	1	0	0	0	0	0	0
6	1	0.5	0	2		0	1	4.5	0.5	1.5	2	1.5	1	0	0	0	1.5	1	0.5	2	2	9.5	0.5	1.5	0.5	0.5	0.5	3.5	0	1.5	1.5	1.5	1.5	2	2	1.5	1	1	0.5	0.5	2	2	0.5	0	2	1	0	1	1
6	2	2	2	4		2	2	14	2	2	4	2	2	2	0	0	2	0	2	0	2	12	2	2	2	2	2	10	0	2	2	2	2	1.5	2	2	2	2	1.5	2	2	1.5	2	2	2	1	1	1	1
6	1.5	1.5	2	4		2	2	13	1.5	2	3.5	2	1.5	2	2	0	2	1	1.5	2	2	16	1.5	2	0	0	2	5.5	2	2	2	1.5	1	2	1	2	1	0.5	1.5	1	1.5	2	1	2	2	1	1	1	1
6	1.5	1.5	2	4		2	1.5	12.5	1.5	2	3.5	2	2	2	2	0	1.5	1.5	0	2	2	15	2	2	1.5	1.5	1.5	8.5	0	1.5	2	2	1	0.5	2	1	0.5	0	2	2	1.5	1.5	1.5	0	2	1	1.5	1	1
6	1	1.5	2	4		0	2	10.5	2	1	3	2	2	0	2	0	1.5	0.5	1	2	2	13	2	2	2	2	2	10	0	2	2	1	0.5	1	1	1	1	0.5	0.5	1.5	0.5	0.5	0.5	1	0	2	0	1	1
6	1	1	2	4		0	2	10	1.5	1.5	3	1.5	2	2	2	0	1	1.5	1	0	2	13	1	2	1	1.5	0.5	6	2	1.5	1.5	1	1.5	1	2	1	2	1	1	1	1	1.5	0.5	1	2	1	0	1	1
6	1.5	1.5	2	4		2	2	13	2	1.5	3.5	1.5	1.5	2	2	2	1.5	1	1.5	2	2	17	1.5	1.5	1.5	1	1.5	7	2	2	2	1.5	1.5	2	1.5	1	1.5	1	1.5	2	1.5	1.5	1.5	1	0	1	1	1	1
6	1	1	0	4		2	1.5	9.5	1	1.5	2.5	2	2	2	0	0	2	1	0.5	2	0	11.5	1.5	2	0	2	0.5	6	0	2	2	0.5	1.5	1	2	0.5	0.5	0	1.5	2	1.5	1.5	0	0	2	1	1	1	1
6	2	2	2	4		0	2	12	2	2	4	0	2	2	2	2	1.5	1.5	2	2	2	17	1	2	2	2	0	7	2	2	2	2	1	2	2	2	2	2	1.5	2	1.5	2	1	1	2	1	1.5	1	1
6	1.5	1.5	2	4		0	1.5	10.5	1	2	3	2	2	2	2	0	2	2	1	2	2	17	0.5	2	1.5	1	0	5	2	2	1.5	2	1	1	2	2	2	1	2	2	1.5	0.5	2	0	0	1	1.5	1	1
6	1.5	1.5	2	4		2	1.5	12.5	1	1.5	2.5	2	1.5	0	2	2	1.5	1	1	2	2	15	1	2	1.5	2	0.5	7	2	2	1	1.5	2	1.5	1.5	0.5	2	1	1.5	2	1.5	2	1.5	1	0	2	0	1	1
6	0	2	0	2		2	0.5	6.5	0.5	0	0.5	2	2	2	0	0	0	0	2	2	2	12	1	2	1	2	2	8	0	2	2	0	2	2	2	2	2	2	2	2	2	2	0	2	0	2	1	0	1
6	1	0.5	2	4		0	2	9.5	2	1.5	3.5	2	0.5	0	2	0	1.5	1	0.5	0	0	7.5	1.5	1.5	0.5	0.5	2	6	0	2	1.5	0.5	0.5	1.5	2	0.5	1	0	0.5	2	1	1	0.5	0	0	0	0	0	0
6	1.5	1.5	0	4		0	2	9	1	2	3	2	2	2	2	0	1.5	1	1	2	2	15.5	1	1.5	0.5	1.5	1	5.5	2	2	2	2	1	0.5	1	0.5	2	2	1.5	2	1.5	2	1	0	0	1	1	1	1
6	1	1	2	2		0	1	7	0	0.5	0.5	0	0.5	2	2	0	1	0.5	0	2	2	10	0.5	2	0	0	0	2.5	0	2	2	2	2	1.5	0.5	0	1.5	0.5	1	2	1.5	1	0	0	2	1	1.5	1	1
6	1	0	0	4		0	2	7	2	1.5	3.5	2	1	0	0	0	1.5	0	0	0	2	6.5	1	2	1	0	0	4	0	0	2	1.5	0	2	2	2	2	2	0	2	1.5	0	2	2	0	2	1.5	1	1
6	2	2	0	2		2	1	9	1	2	3	0	2	0	2	2	0	1	2	2	2	13	2	2	1	1	1	7	2	1	1.5	1	1.5	2	2	2	2	2	2	0	1.5	1.5	0	1	2	0	1.5	1	1
6	1	0.5	0	4		0	0.5	6	0	2	2	1.5	1.5	0	2	2	2	2	0.5	2	2	15.5	1.5	2	1	0	1.5	6	2	2	2	1	2	0.5	2	2	2	1	0	2	0.5	1	2	0	0	0	0	1	1
6	2	2	2	4		0	2	12	2	1.5	3.5	2	2	0	2	0	0	0.5	2	2	2	12.5	2	2	0	0	0	4	0	1.5	2	1.5	1	0.5	2	0.5	2	0	1.5	2	2	2	0	2	2	2	1	1	1
6	1.5	1.5	2	4		2	1	12	1	1.5	2.5	0.5	1.5	2	2	0	1.5	1	1	2	0	11.5	1	2	1.5	0	0.5	5	2	1.5	1	1.5	1	1.5	2	2	0.5	1	2	2	2	1.5	0.5	0	2	1	0.5	1	1
6	1	1	2	4		0	1.5	9.5	1	1.5	2.5	1	1	2	2	0	1	1	0.5	2	2	12.5	1.5	2	1	1	0.5	6	0	2	1.5	1.5	0.5	2	1	1	2	0	1.5	2	1.5	1.5	1	0	2	1	0	1	1
6	1	1	0	4		0	2	8	2	2	4	1	1	2	2	0	0.5	1	0.5	2	2	12	2	2	1	1	0.5	6.5	0	1.5	1	1.5	0	1.5	1	0	2	0	1.5	0	0	1.5	1	0	2	1	0.5	1	1
6	2	2	2	4		0	1	11	1	0	1	2	2	0	0	0	2	1.5	2	2	0	11.5	2	2	0.5	1	1	6.5	0	2	2	2	2	0.5	2	1	0.5	1	1.5	2	1.5	1	1	0	0	0	0	0	0
6	1	1.5	0	4		2	1.5	10	0	2	2	2	2	2	2	0	2	1.5	0	2	2	15.5	2	2	1	1.5	0.5	7	2	2	2	1.5	1.5	0.5	2	0	2	2	2	2	1.5	2	1.5	1	2	2	1.5	1	1
6	2	1	2	4		2	1.5	12.5	1	2	3	2	1.5	2	2	0	0.5	2	1	2	0	13	2	2	2	0.5	0	6.5	2	1.5	1.5	2	1.5	2	2	2	0.5	1.5	2	2	1.5	2	1	0	2	1	0.5	1	1
6	1.5	1	2	4		0	1	9.5	2	1.5	3.5	1.5	1.5	2	2	0	1	1	1	2	2	14	1.5	1.5	1	0	1	5	0	1	1.5	2	1	1	0.5	0.5	1	0.5	1.5	2	1.5	2	1	0	0	1	1	1	1
6	1	0.5	2	2		0	1.5	7	1	1	2	0.5	1	2	2	0	1	0.5	0.5	2	2	11.5	1.5	1.5	1	1	0.5	5.5	0	1.5	1	1.5	1	1.5	1	0.5	1	0.5	1	2	1	2	1.5	0	0	1	0	1	1
6	1	0.5	0	2		0	2	5.5	2	1.5	3.5	0.5	1	2	0	0	1.5	0	0.5	2	2	9.5	1.5	2	1	0.5	0.5	5.5	2	2	2	1	2	1	0.5	0	1	0	1	1.5	2	2	0.5	0	0	1	0	1	1
6	1	0.5	2	2		2	1	8.5	0	0.5	0.5	2	1	2	0	2	1	0	0.5	0	2	10.5	1.5	1	0	1	0.5	4	2	2	1.5	1.5	2	2	1	0	1.5	0.5	1.5	2	1.5	1.5	1	1	0	2	1.5	1	1
6	1	1	0	4		2	1	9	1	1.5	2.5	1.5	0.5	2	2	2	1.5	0.5	0.5	2	2	14.5	0.5	2	0.5	0.5	1.5	5	0	1.5	1.5	1.5	1.5	0.5	1	1.5	2	0	2	2	1.5	2	1	0	0	0	0.5	1	1
6	2	2	2	4		2	1	13	1	2	3	2	1.5	2	2	0	2	1	2	2	2	16.5	2	2	1.5	1.5	0.5	7.5	0	1.5	1	2	1	0.5	2	0.5	2	1	1	2	2	1	0.5	0	0	1	0	1	1
6	2	2	0	4		2	2	12	1.5	2	3.5	2	2	2	2	2	2	1	2	2	2	19	1.5	2	2	0	2	7.5	2	2	2	2	2	2	2	0.5	2	0.5	2	2	2	2	0	2	2	2	1	1	1
6	1.5	1.5	2	4		0	1	10	1	1.5	2.5	2	1	2	0	0	2	1	0.5	2	2	12.5	1.5	2	1.5	0.5	1	6.5	2	2	1.5	2	1	1.5	1	1.5	0.5	0.5	2	2	2	2	1	0	0	0	1.5	1	1
6	1	1	0	3		0	2	7	1.5	1.5	3	1.5	1	2	2	0	1	2	0.5	2	2	14	1.5	1	1.5	1.5	1.5	7	2	1.5	1.5	1	1.5	1	2	1	2	0.5	1	2	1.5	1.5	0	1	0	2	0.5	1	0
6	1	1	2	4		0	2	10	1	2	3	2	1.5	2	0	0	1	0	1	0	2	9.5	1.5	2	0	2	0	5.5	2	2	2	2	2	1	1	2	1	0.5	1.5	2	1.5	2	1	0	0	2	2	1	1
6	1	1	2	4		0	0.5	8.5	0	1.5	1.5	2	2	2	0	0	2	2	0.5	0	2	12.5	0	2	0	2	0	4	0	2	2	2	0	0	0.5	0	0	0	0	2	0	1	0	1	0	0	0	1	1
6	1.5	0.5	2	4		2	1.5	11.5	0.5	1.5	2	2	1.5	2	2	2	2	1.5	1.5	2	2	18.5	1.5	1.5	0	0	0.5	3.5	2	2	2	2	2	2	2	0.5	0.5	0.5	1.5	2	1.5	0.5	0	1	0	2	0	0	1
6	1	0.5	2	4		2	1.5	11	0	1	1	2	0.5	0	2	0	1	1.5	0.5	2	2	11.5	1	1	1	0.5	1.5	5	0	2	1	1.5	1.5	0.5	2	0.5	1.5	0.5	1.5	2	1.5	1.5	1	1	0	2	0.5	1	1
6	2	2	2	4		0	2	12	2	2	4	2	2	2	2	0	0.5	0.5	2	2	2	15	2	2	0.5	0.5	2	7	0	2	2	2	2	0.5	2	0.5	1.5	0	1.5	1.5	2	1.5	0.5	2	2	1	1	1	1
6	1	1	2	4		0	1.5	9.5	1.5	1	2.5	1	1	2	0	0	1.5	0.5	0.5	2	2	10.5	1.5	1	1.5	0	0	4	0	1	1.5	2	2	0	0.5	2	2	0.5	2	0.5	1.5	2	0	0	0	1	2	1	1
6	0.5	1	2	4		0	2	9.5	0	2	2	2	1	0	0	0	2	0	0.5	2	2	9.5	1.5	2	2	0	0	5.5	2	2	2	2	0.5	2	2	1.5	2	0	1.5	2	1.5	1.5	0	2	2	2	0.5	1	1
6	2	1.5	2	4		2	1.5	13	0.5	2	2.5	1	1	0	2	0	2	1.5	0.5	0	2	10	2	1.5	1.5	1.5	1	7.5	2	2	1	1.5	1	1	1.5	0.5	2	0	2	2	2	2	0.5	0	0	0	0	0	0
6	1.5	1.5	2	2		2	1	10	1.5	2	3.5	1	2	0	0	2	1.5	1.5	2	0	2	12	2	1.5	2	0	1	6.5	0	0	0.5	2	1	1	1.5	1.5	1	1	1.5	2	1.5	2	0	1	2	2	1.5	1	1
6	1	2	2	4		0	2	11	2	2	4	2	2	2	0	0	1.5	2	2	0	0	11.5	2	0	2	0	2	6	0	2	2	2	2	2	0.5	2	0	0	0.5	2	2	2	1.5	0	0	1	0.5	1	1
6	1	2	2	4		0	2	11	2	2	4	2	2	2	2	0	1.5	2	2	2	2	17.5	2	2	2	2	0	8	0	2	2	2	0	2	0.5	2	1	0	1.5	2	1	2	1.5	0	0	0	0.5	1	1
6	1	0.5	2	0		0	1.5	5	2	1	3	2	1.5	2	0	0	2	0	1	2	2	12.5	1.5	2	0	0	1	4.5	0	2	2	1	1.5	2	2	0	2	1.5	1	0	2	2	0.5	0	2	2	0.5	1	1
6	1.5	1	0	4		0	1	7.5	1.5	1	2.5	0.5	1	0	2	0	1.5	1.5	1	2	2	11.5	1.5	1.5	1.5	1.5	1	7	0	1.5	1.5	1.5	1	1	1	0.5	0.5	0.5	1.5	2	2	1.5	0.5	0	0	0	1.5	1	1
6	1.5	0	2	2		0	2	7.5	1.5	1.5	3	2	0	0	2	2	1	1.5	0	0	2	10.5	1.5	2	1.5	1	1	7	0	2	2	2	2	2	2	2	2	1.5	0	2	0.5	1.5	0	1	0	0	0	1	1
6	1.5	1	2	4		2	1.5	12	1.5	1.5	3	1.5	1	2	0	0	1	1	1	2	2	11.5	1.5	1.5	0.5	1	1	5.5	2	1.5	1	1.5	1	2	2	2	0	0	1.5	2	1.5	1.5	0	1	2	1	0	1	1
6	1	0.5	2	2		0	1	6.5	1	2	3	1.5	1	2	0	0	1.5	1	0.5	2	2	11.5	1	2	0.5	1	1.5	6	0	1.5	1.5	1.5	1	1	0.5	1.5	2	1	1.5	0.5	1	1	0.5	0	0	1	1	1	1
6	1.5	1	2	4		0	1	9.5	1	2	3	2	1	2	2	0	2	1	0.5	2	2	14.5	1	2	1.5	1.5	0.5	6.5	2	2	2	2	1.5	1	2	0	2	0.5	1.5	2	2	1.5	0.5	2	2	1	0	0	0
6	1.5	1	2	3		0	1.5	9	1.5	1	2.5	1	2	2	2	0	1	1	1.5	2	0	12.5	2	2	2	1	0	7	0	2	2	2	1	2	2	1	2	0.5	1	2	1	0.5	1	0	0	1	0	1	1
6	1	0	2	4		0	2	9	1.5	1.5	3	2	0	0	2	0	2	1.5	0	0	2	9.5	1.5	1.5	2	1	1.5	7.5	2	2	2	2	1	1.5	1.5	2	1.5	0.5	1.5	2	1	2	0.5	0	2	2	0.5	1	1
6	1	1	2	4		0	2	10	0.5	0.5	1	1.5	1	2	2	2	1.5	1	0.5	2	2	15.5	0	2	1.5	0.5	1.5	5.5	2	2	2	2	0.5	2	2	1	2	0	1.5	2	1.5	2	0	0	2	0	0	1	1
6	1.5	1	2	4		0	1	9.5	1	2	3	2	1	2	2	2	2	1	1	2	2	17	1	2	0.5	0.5	1	5	2	2	2	2	2	0.5	1	0	2	0.5	1.5	2	1	1.5	1.5	1	0	1	1	1	0
6	0	0	2	4		0	2	8	0.5	0	0.5	0.5	1	0	0	0	1	1.5	1	0	2	7	1	1	1	0.5	0.5	4	2	0	0	0.5	1	2	2	2	1.5	2	1	0.5	1	2	0	2	0	0	0	0	1
6	1	1	2	4		0	1	9	2	2	4	2	2	0	2	0	2	0	1	2	2	13	2	2	1	1	0.5	6.5	2	2	1	1.5	1	0.5	2	2	2	0.5	1.5	2	1.5	2	1.5	1	0	2	1.5	1	1
6	1.5	0.5	2	2		0	1	7	0	2	2	2	0.5	0	0	0	2	0	0	2	2	8.5	0.5	1	1.5	1	1.5	5.5	0	1.5	1.5	2	2	0.5	0.5	2	0.5	0	2	2	2	2	0.5	0	2	1	2	1	1
6	1	1	2	4		0	1	9	0.5	2	2.5	2	0.5	0	2	2	1	0.5	0.5	2	2	12.5	1	1.5	0.5	0	1.5	4.5	2	2	1.5	1.5	1.5	1.5	2	2	1	1	1.5	2	1.5	2	1.5	1	2	1	0.5	1	1
6	1	1	2	4		2	2	12	1	1.5	2.5	0	1.5	2	2	2	1.5	0.5	0.5	2	2	14	1	1	1.5	1	1	5.5	2	2	2	2	1	2	2	2	1.5	0.5	2	2	1.5	2	0.5	0	2	0	1	1	1
6	2	2	2	4		2	2	14	2	2	4	1.5	2	2	0	0	1	1	1	2	2	12.5	2	2	1	0.5	1.5	7	2	1.5	1.5	1.5	1	1	2	2	1.5	1.5	2	2	2	2	0	1	2	2	1.5	1	1
6	1	0.5	2	4		0	1	8.5	1	1.5	2.5	1.5	1.5	2	2	0	2	1	0.5	2	2	14.5	1.5	2	1.5	1.5	1	7.5	2	2	2	2	1.5	1	1	0.5	1.5	1	1.5	1	1.5	1.5	0.5	0	2	1	0	1	1
6	0	0.5	2	2		0	1.5	6	1	0.5	1.5	0	0	0	0	0	1	1	1	0	0	3	1	2	1	1.5	1.5	7	0	0	1	0.5	1.5	2	2	2	2	2	0	2	0	0	0.5	1	0	1	0	1	1
6	1	1	2	4		0	1	9	0.5	1.5	2	1.5	1.5	0	2	2	1	0	1	0	0	9	1.5	1.5	2	2	1.5	8.5	0	1.5	1.5	1.5	1.5	2	2	2	1	1.5	0.5	2	1	2	1	0	2	0	0.5	1	1
6	1	2	0	0		2	1	6	1	1	2	0	1	0	2	0	1	0.5	1	2	0	7.5	1.5	1.5	1	2	0.5	6.5	0	2	2	1.5	1	0	1.5	0	2	0	0	1	0	0	1.5	0	0	0	0	0	0
6	0.5	1	2	4		0	1.5	9	0.5	1	1.5	1	1	2	0	0	1	1	1	2	2	11	1	1.5	1	1	1	5.5	0	1	1	1	1	1	1	1	1	1	1	1	1	1	1.5	0	0	0	1.5	1	1
6	1	2	2	2		0	1	8	1.5	1.5	3	2	2	2	2	0	0.5	2	1	2	2	15.5	1.5	2	1	1	0	5.5	2	1.5	2	1	1.5	1	1.5	2	2	1	0.5	0.5	0.5	0.5	1	0	2	2	0	1	1
6	0	0	0	4		0	1	5	0	1	1	1.5	0	2	2	0	2	2	0	2	0	11.5	1	2	0.5	2	0.5	6	0	0.5	0.5	1	2	1	2	0.5	2	0	1	1	1.5	1.5	0	2	0	0	1	1	1
6	0	0	0	0		0	0.5	0.5	0	1	1	0	1	2	0	0	2	2	1	0	2	10	1.5	2	1.5	0.5	0.5	6	0	1.5	1	2	0.5	1	0.5	1.5	2	0	1	0.5	1	0.5	1	0	2	2	0	0	0
6	0	0	2	4		0	0.5	6.5	0	1	1	2	1	2	2	0	1	2	0	2	2	14	1	1.5	1.5	0.5	0.5	5	2	1.5	1	0.5	0	2	2	0	1	1.5	1	2	0.5	0.5	0	0	2	2	0	0	0
6	2	2	2	4		2	2	14	1	1.5	2.5	1.5	1.5	2	2	0	1	0.5	1	2	2	13.5	1	1.5	1.5	1.5	0.5	6	2	1.5	0.5	1	1	1.5	2	0.5	0	0.5	1.5	0	2	2	1.5	1	2	2	1	1	1
6	1	1	2	1		0	1	6	1	1	2	0.5	2	0	0	0	0	1.5	1	2	2	9	1	1.5	1.5	1.5	0.5	6	0	1	1.5	1	1	1	0.5	2	0.5	0	2	0	2	1.5	1	0	0	1	0	1	1
6	1.5	1	2	4		2	1.5	12	1	1.5	2.5	2	2	0	2	0	1.5	1	0.5	2	2	13	1.5	2	0	1	2	6.5	0	2	2	2	1	1	1	0	1	0.5	2	2	2	1.5	0.5	1	0	1	0.5	1	1
6	1.5	1	2	4		0	2	10.5	2	1.5	3.5	0	0.5	0	0	0	1	1.5	0	0	2	5	0	2	1	1	1	5	2	2	2	2	0.5	2	2	1.5	2	0.5	0.5	2	0	0	2	2	0	2	0.5	1	1
6	1	0.5	2	4		0	1	8.5	0	1	1	2	1.5	0	0	2	1	1.5	0.5	0	0	8.5	1	1.5	1.5	1.5	0.5	6	2	0.5	0.5	0.5	0.5	1	0.5	0	2	0.5	0	1.5	0	0.5	0.5	2	0	0	0	0	0
6	0.5	0	2	4		0	1.5	8	0.5	1.5	2	1.5	1	0	2	0	1	1.5	1	2	2	12	1	1.5	1	0.5	1	5	2	1	1.5	1.5	0.5	0.5	1	1	1	1	1	1	1.5	1.5	0.5	0	2	1	0.5	1	1
6	1	1.5	0	0		0	1	3.5	1.5	1.5	3	2	1.5	0	2	0	1	0.5	1	2	2	12	1	2	1	0.5	1	5.5	0	1.5	2	2	1.5	1	0.5	0	2	1	1.5	2	1	2	0.5	0	0	0	0	0	0
6	1	1	2	4		0	1	9	1	1	2	1.5	1	2	2	2	1.5	1.5	0.5	2	2	16	1.5	2	1	1.5	1	7	2	1.5	1.5	1.5	1.5	0.5	1.5	2	2	1.5	0.5	1.5	0.5	0.5	0	1	0	2	0	1	1
6	1	0	2	4		0	1	8	1.5	1	2.5	2	0.5	0	2	0	0	1.5	0	2	2	10	1	2	1.5	1.5	1.5	7.5	0	1.5	2	1.5	2	1	0	0.5	2	0	1.5	0	2	2	0.5	0	2	0	0	1	1
6	1	1	2	4		0	2	10	1	2	3	0	2	2	2	2	2	1	0.5	2	2	15.5	1.5	2	1.5	1	1	7	0	2	2	2	1	1.5	1	0.5	1	0	2	2	2	2	0.5	0	0	1	1	1	1
6	1	1.5	2	4		0	2	10.5	0.5	2	2.5	2	1.5	2	0	0	2	0.5	1	2	0	11	1	2	1.5	0.5	0.5	5.5	0	2	2	2	1.5	2	2	2	2	1.5	2	2	2	2	2	0	0	0	1.5	1	1
6	1	0	2	1		2	0.5	6.5	2	1	3	0.5	1.5	0	0	2	1.5	1.5	0.5	0	0	7.5	0.5	1.5	2	0.5	0.5	5	0	0	1	0.5	1.5	0.5	1	2	1	0	1	0.5	1	1.5	1	1	0	1	0	1	1
6	1	1	2	4		0	1.5	9.5	1.5	1	2.5	1.5	1.5	2	2	0	0	1	0.5	2	2	12.5	1.5	1.5	1.5	0.5	1.5	6.5	2	2	1.5	1.5	1	1.5	1.5	0.5	1.5	1	1.5	2	2	2	1	1	2	0	2	1	1
6	2	2	2	4		2	2	14	2	2	4	2	2	2	2	0	2	1.5	2	2	2	17.5	2	2	1.5	1.5	2	9	0	2	2	2	1	1	2	2	2	0	2	2	2	2	2	1	2	2	1.5	1	1
6	1	1	2	4		0	1	9	1	2	3	1.5	0.5	2	2	0	1	1	0.5	2	2	12.5	1.5	1	1	1	0.5	5	0	1.5	1.5	1.5	1.5	0.5	0.5	0	1	0	2	0.5	1.5	0.5	0.5	0	2	1	0.5	1	1
6	2	1.5	2	2		0	2	9.5	0	1.5	1.5	1.5	1.5	0	0	0	1	2	1	0	2	9	1	2	2	0	1	6	0	2	1.5	2	1.5	1	0.5	0	1.5	0.5	1	2	1	1.5	0	1	0	1	0	1	1
6	0.5	1.5	2	4		0	0.5	8.5	0	0.5	0.5	2	1	2	2	0	2	0.5	1	2	2	14.5	1	2	1	1.5	1	6.5	2	2	1.5	2	1.5	2	1	2	2	0	1.5	2	1.5	2	1	0	0	0	1	1	1
6	1	2	2	4		2	2	13	0	2	2	2	2	2	2	0	2	0	2	2	2	16	2	2	2	0	2	8	2	2	2	2	2	1	1.5	2	2	0.5	1.5	2	1.5	2	2	1	2	0	1	1	0
6	1	1	0	4		0	1	7	1	1	2	2	1	2	2	2	2	1	1	2	2	17	1	2	1.5	1	2	7.5	2	2	2	2	2	1	1	1	1	1	2	1	2	2	1.5	0	2	1	1	1	0
6	1.5	1.5	0	4		0	2	9	2	1.5	3.5	1.5	0	2	2	0	1.5	1	1	2	2	13	1.5	1.5	1	1	0	5	0	1	0	0	0	0.5	2	1	1.5	1.5	1.5	0.5	1.5	1.5	1	2	0	1	0.5	1	1
6	1	1	2	4		2	2	12	1	1	2	2	1.5	2	2	0	2	2	1	2	2	16.5	1.5	2	1.5	1	1	7	2	2	1	2	1.5	1	1.5	1	0.5	0.5	2	2	2	2	1	2	2	2	2	1	1
6	1.5	1	2	0		2	1.5	8	2	2	4	1.5	2	2	2	0	1.5	2	0.5	2	2	15.5	1.5	2	1.5	0.5	1.5	7	2	1.5	1.5	1.5	0.5	0	2	2	2	0	1.5	2	2	1.5	0	1	2	1	0	1	1
6	1	0.5	2	4		0	1.5	9	1.5	2	3.5	2	1.5	2	2	0	1.5	1	0.5	2	2	14.5	1.5	0	1.5	1	1.5	5.5	2	2	1.5	1.5	1.5	0	1	0.5	1	0	2	2	2	2	1.5	1	0	0	1	1	1
6	1.5	1.5	2	4		0	1.5	10.5	0.5	1	1.5	1.5	1.5	2	2	0	1	1	1	2	2	14	1	1.5	1	1	1	5.5	2	1.5	1	1.5	1.5	1	1.5	1	1.5	1	1.5	2	1.5	1.5	0.5	0	2	0	1	1	1
6	1	0.5	2	4		0	1.5	9	1.5	0	1.5	0.5	1.5	0	2	0	0.5	0.5	1	2	2	10	1.5	2	0	0.5	1	5	0	1.5	1	0	1.5	0	1.5	1	0	0.5	0.5	0	0	1	2	0	0	1	1	0	1
6	1.5	1	2	3		2	1.5	11	2	2	4	1.5	2	2	2	0	1	2	0.5	2	2	15	1.5	2	1.5	0.5	1.5	7	2	1.5	1.5	1.5	0.5	0	2	2	2	0	1.5	2	2	1.5	1.5	1	2	1	0	1	1
6	1.5	2	2	4		0	2	11.5	1.5	2	3.5	2	2	2	2	0	2	1	2	2	2	17	1	2	0	0	0	3	0	2	2	2	2	1	0	1	1	0.5	2	0	2	2	0	1	0	1	1.5	1	1
6	1.5	1.5	2	4		0	0	9	0	1	1	2	2	2	2	0	0.5	1.5	1	2	2	15	1.5	1.5	1	1	0.5	5.5	0	1.5	1.5	1.5	1	1	2	2	2	2	1	2	1.5	1.5	1	1	2	1	0.5	1	1
6	2	2	0	3		2	2	11	2	2	4	2	2	2	2	2	2	0	2	2	2	18	2	2	2	0	2	8	2	2	2	2	2	2	2	2	2	2	2	2	2	2	2	2	0	2	2	1	1
6	2	1	0	4		0	1.5	8.5	2	2	4	2	2	2	2	0	1.5	1.5	1	2	2	16	2	2	0	0.5	2	6.5	0	2	2	2	1.5	1	1.5	1.5	2	1.5	1	2	1.5	0.5	1	1	2	2	2	1	1
6	1.5	2	2	4		2	1	12.5	1.5	2	3.5	2	1.5	2	2	2	0	1.5	1	2	2	16	1	2	1.5	0.5	0.5	5.5	2	1.5	1.5	2	1	2	0.5	1.5	1	0.5	2	2	2	2	0	1	2	1	0.5	0	1
6	1	1.5	2	4		0	1.5	10	1	1.5	2.5	2	1	0	0	0	2	1	1	2	2	11	1.5	1.5	2	0.5	1	6.5	0	1	1	2	1	0.5	0.5	1	1	1.5	1.5	1	2	2	0.5	0	0	2	0	1	1
6	1.5	1	2	4		2	1.5	12	1	2	3	1	1.5	2	2	0	1	1	0.5	2	2	13	1	2	1	1	0.5	5.5	2	1.5	1.5	1.5	1.5	1.5	2	0.5	2	0.5	1.5	2	2	2	0.5	2	2	2	1	0	1
6	1.5	1	2	4		0	1.5	10	1.5	1.5	3	1.5	1	2	2	0	1	2	0.5	2	0	12	1.5	1.5	0.5	0.5	1.5	5.5	0	2	2	2	1	0.5	2	0	2	0	2	2	2	1.5	1	0	2	0	0.5	1	0
6	2	2	2	4		2	2	14	2	2	4	2	2	2	2	2	0	2	2	2	2	18	2	2	2	2	0	8	2	2	2	2	2	2	2	0	2	0	0.5	2	0.5	0.5	0	2	0	2	2	1	1
5	1.5	1.5	2	4		0	1.5	10.5	2	2	4	2	2	2	2	0	2	1.5	1	2	2	16.5	2	1.5	1	0	2	6.5	2	2	2	2	1	2	2	1.5	2	1	1.5	2	1	1	1	2	2	2	1	1	1
5	1.5	1	2	4		0	1.5	10	2	1.5	3.5	1.5	1	2	2	2	1.5	1	1	2	2	16	2	2	2	2	1	9	0	1.5	2	2	1.5	1.5	2	1	1.5	0.5	1.5	0.5	2	2	0.5	2	2	0	1	1	1
5	1.5	1	2	2		0	1	7.5	0	2	2	2	1.5	2	2	0	2	0.5	1	2	2	15	1.5	2	0	0.5	0.5	4.5	0	2	2	0.5	0	1	0.5	2	1	0.5	1.5	1.5	1	2	1	2	2	1	0	1	1
5	1.5	1	2	4		0	1.5	10	0	1	1	2	2	0	0	0	2	0.5	0	2	2	10.5	1.5	1.5	1.5	1.5	0.5	6.5	2	2	1.5	2	1.5	2	2	0	2	1	1.5	2	1.5	2	1.5	0	0	1	1.5	1	1
5	0	1	2	4		0	1	8	0	1.5	1.5	2	1	2	0	0	1	1	1	2	2	12	1	2	2	0	0.5	5.5	0	1.5	0.5	1	0.5	1	2	0	1.5	0.5	1.5	2	1.5	2	0.5	0	0	0	0	1	1
5	1.5	2	2	2		0	2	9.5	2	0	2	2	2	2	0	0	2	0	2	2	0	12	0	0	2	2	0.5	4.5	2	2	2	2	1	1	2	1.5	2	1	2	2	2	2	2	1	2	0	2	1	1
5	2	2	2	4		0	2	12	2	2	4	2	2	2	2	2	2	0	1.5	2	2	17.5	2	2	1.5	0	2	7.5	2	2	2	2	2	2	2	2	2	2	2	2	2	2	2	2	2	2	2	1	1
5	1	1	2	2		0	2	8	0.5	0.5	1	2	1.5	2	0	0	2	2	2	0	0	11.5	2	2	1	0.5	1	6.5	0	2	1.5	1	0	0.5	2	0	0.5	0.5	1	2	1	2	1	0	0	2	1	1	1
5	1.5	1.5	2	2		0	1	8	2	1.5	3.5	1.5	0	2	0	0	1	1.5	1	2	0	9	0	2	0	0.5	1.5	4	0	0	1.5	1.5	2	0.5	2	0	2	0	0	2	1.5	1.5	0	0	0	2	1.5	1	1
5	1	1.5	2	2		0	2	8.5	1.5	1.5	3	1	1.5	2	0	0	2	1.5	0.5	0	0	8.5	2	2	1.5	1.5	1	8	0	2	1	1.5	1.5	0.5	2	0.5	1.5	0.5	1.5	2	2	2	1	0	0	2	0.5	1	1
5	1.5	1.5	2	4		0	2	11	1.5	2	3.5	2	2	2	2	0	1.5	2	1	2	2	16.5	1.5	2	1	1	2	7.5	2	1.5	1.5	2	1	2	2	2	2	1	1.5	2	2	2	1	1	0	2	2	1	1
5	1.5	2	0	4		0	2	9.5	2	2	4	0	1.5	0	2	0	1.5	2	2	2	2	13	1.5	1.5	2	1.5	1	7.5	2	1	1.5	1	0	1	0.5	0	2	0.5	0.5	2	1.5	2	0.5	1	0	2	0.5	1	1
5	0	1.5	2	4		2	2	11.5	2	1.5	3.5	2	2	2	2	2	2	1	1	2	2	18	2	2	1	0	1	6	0	2	2	1.5	1	2	2	2	2	0.5	0	2	1.5	1.5	2	0	2	2	2	1	1
5	1.5	2	2	2		0	2	9.5	0.5	2	2.5	1.5	2	0	2	0	1	1	2	2	2	13.5	2	2	1.5	0.5	1.5	7.5	2	1.5	1.5	2	1.5	0.5	0.5	0	0.5	0	1.5	2	1.5	1	1	0	2	2	2	1	1
5	1.5	1.5	2	4		2	2	13	1.5	1.5	3	2	2	2	2	2	1.5	0.5	1	2	2	17	2	2	1	1	1.5	7.5	2	2	1.5	2	2	2	2	1.5	1.5	1	2	2	2	2	1.5	2	2	2	2	1	1
5	1.5	2	2	4		0	1.5	11	1.5	2	3.5	2	1.5	2	2	0	2	1	1	2	2	15.5	2	2	1	1.5	0.5	7	0	2	1.5	2	1	0.5	2	0.5	2	1.5	2	2	2	2	1.5	0	0	0	2	1	1
5	2	0	2	4		0	1	9	0	1.5	1.5	0.5	1.5	2	0	0	2	0.5	0	2	2	10.5	1.5	2	1	1	1	6.5	2	2	2	2	1	0.5	2	0	0.5	0.5	2	2	1.5	2	0.5	0	0	1	2	1	1
5	1.5	2	2	4		0	2	11.5	2	2	4	2	2	2	2	0	2	2	2	2	2	18	2	2	2	0	0.5	6.5	0	1.5	1.5	1.5	1	0	2	2	2	0.5	1.5	2	2	1.5	2	0	2	2	2	1	1
5	1	2	2	2		0	2	9	1	2	3	0	1.5	2	2	0	0	1.5	2	2	2	13	2	2	2	2	0	8	0	1.5	1.5	2	0	2	2	0	2	0.5	2	2	1	0.5	1	0	0	2	0.5	1	1
5	1.5	2	0	4		0	2	9.5	1.5	1.5	3	1	2	2	0	2	0.5	1	1.5	2	0	12	2	1.5	1	1	1	6.5	2	0.5	0.5	0.5	1	1.5	1	0.5	0.5	1	1	0	2	1	0	0	2	1	1	1	1
5	1.5	1.5	2	4		0	2	11	2	2	4	2	2	2	2	2	2	2	1	2	2	19	2	2	2	0	0	6	2	2	2	2	1	1	2	2	2	0.5	2	2	2	2	2	1	2	2	0	1	1
5	2	2	2	3		0	2	11	2	1.5	3.5	1	2	2	2	0	1	1	1.5	2	0	12.5	2	2	2	0	0	6	2	2	2	2	1.5	2	2	1.5	2	2	2	2	1.5	1.5	2	2	0	2	1	1	1
5	1	1.5	2	4		0	2	10.5	2	2	4	2	1.5	2	2	2	0.5	0.5	1.5	2	2	16	1.5	2	1.5	1	1.5	7.5	2	2	2	1	1.5	0.5	2	1.5	1	0.5	1.5	2	2	1.5	1	2	0	1	1	1	1
5	1	1.5	0	4		0	2	8.5	0.5	1.5	2	2	1.5	2	0	0	1.5	0.5	1	2	2	12.5	0.5	2	1.5	1.5	0.5	6	2	2	1.5	1.5	1.5	1.5	0.5	0	1	1	0.5	2	1.5	1.5	0.5	1	2	2	0.5	1	1
5	1	0.5	2	4		0	1.5	9	0	1	1	2	2	2	0	0	0.5	2	1	0	2	11.5	0	2	1	0.5	2	5.5	2	2	2	1.5	0.5	0	2	0.5	2	0.5	0	2	1	1	0	2	0	0	0	1	1
5	1.5	1.5	2	4		0	1	10	1.5	1.5	3	1	1.5	2	2	0	1.5	2	1	2	2	15	1.5	1.5	1	1	1	6	2	1.5	1.5	2	1	1	2	0.5	1	0.5	2	2	1	1.5	0	2	0	1	1.5	0	1
5	2	2	2	4		0	2	12	2	2	4	2	2	2	2	0	2	1	2	2	2	17	2	2	2	0	2	8	2	2	2	2	2	2	2	2	2	2	2	2	2	1.5	2	2	2	2	2	1	1
5	1	1	2	4		0	1	9	0	1	1	0	0	2	0	0	2	1.5	0	0	0	5.5	0	0	2	2	1	5	2	1	2	0	0.5	0	0.5	0	0	0	1	2	1.5	2	2	0	0	0	1	0	0
5	1	2	0	4		0	2	9	1	1.5	2.5	1	1.5	0	2	0	1	1	1.5	2	2	12	2	2	0.5	1	0.5	6	2	1.5	2	2	0.5	1	0.5	0	1.5	1	0.5	2	1.5	1.5	2	1	2	1	1	0	0
5	1.5	2	0	3		0	1.5	8	2	2	4	2	2	2	2	0	2	1	1.5	2	2	16.5	1.5	2	1.5	2	0	7	2	2	2	2	0.5	2	2	2	2	2	2	2	1	2	2	0	2	1	0	1	1
5	1.5	1	2	3		0	2	9.5	1	2	3	1.5	0	2	2	0	2	2	1	2	2	14.5	2	2	2	1.5	1.5	9	2	2	2	2	2	2	1.5	0	1	0.5	1.5	1.5	1.5	2	2	2	0	0	1	1	1
5	2	0	2	4		0	2	10	2	1.5	3.5	2	2	2	2	2	2	2	1.5	2	0	17.5	1.5	1	2	0	0	4.5	2	2	2	2	2	2	2	1.5	2	2	0.5	2	2	2	2	1	2	2	2	1	1
5	1	1	2	4		0	2	10	2	1.5	3.5	2	1.5	2	2	2	1.5	1	1	2	0	15	2	2	1	1	1.5	7.5	2	2	2	1.5	1	2	2	1.5	2	1.5	1	1.5	1.5	2	1	2	0	1	2	1	1
5	2	1	2	4		0	1.5	10.5	2	2	4	0	1	2	2	0	1.5	1.5	1	2	2	13	2	1.5	2	1.5	0	7	2	1.5	1.5	1	0	1.5	2	1.5	2	1.5	0.5	2	1.5	1.5	0.5	1	0	2	1.5	1	1
5	2	1.5	2	4		0	2	11.5	2	1.5	3.5	1.5	2	2	2	2	2	1	1	2	2	17.5	1.5	2	1	0.5	2	7	2	2	2	2	1	1	2	2	2	0.5	1.5	2	1.5	1.5	1	1	2	1	2	1	1
5	1.5	1.5	0	3		0	2	8	1.5	1.5	3	1	2	2	2	0	2	1	1.5	2	2	15.5	1.5	2	1.5	1	0	6	0	2	2	2	0.5	2	2	2	2	2	2	2	2	2	2	2	2	0	2	1	1
5	1	1.5	2	4		0	1.5	10	2	2	4	2	1.5	2	2	0	1	0.5	1	2	2	14	2	2	1.5	1	1.5	8	2	2	1.5	2	1.5	1	1.5	1	0.5	0.5	1.5	2	1.5	1.5	1	2	2	1	1	1	1
5	1	1	2	3		2	1.5	10.5	1	1	2	2	1.5	2	2	0	1.5	1	1	0	0	11	1	1.5	1	1	0.5	5	2	1	1	1	0.5	0.5	2	1	2	0.5	0	2	0	1.5	0.5	0	0	0	0	0	0
5	0.5	1	0	4		0	0.5	6	1.5	1	2.5	1	1	2	0	2	0.5	1	1	0	2	10.5	1	0.5	1	1	1	4.5	0	0.5	0	1.5	1.5	0.5	1	1	0.5	0.5	1	0	2	2	1.5	0	2	0	1	1	1
5	1.5	1	2	4		0	2	10.5	1	2	3	0.5	2	2	0	0	1.5	1	1.5	2	2	12.5	2	2	1.5	1.5	0	7	2	1	1.5	2	1	1.5	2	1	2	1	1.5	2	1.5	2	2	0	0	1	2	1	1
5	1.5	2	2	4		0	2	11.5	1.5	1.5	3	2	2	2	2	0	1.5	2	1.5	2	2	17	2	2	0	0	2	6	2	2	2	2	2	2	2	1.5	0.5	1	2	2	1.5	1.5	1.5	2	2	2	2	1	1
5	1.5	1	2	4		0	1.5	10	1	2	3	2	0.5	2	2	0	1	2	1	2	2	14.5	2	1.5	1	1	0.5	6	2	2	2	1.5	2	0.5	1	0.5	0.5	1.5	1	2	2	2	0.5	2	2	1	1	1	1
5	2	2	0	4		2	2	12	2	2	4	2	2	0	2	0	2	0	2	0	0	10	2	2	0	0	2	6	0	2	2	2	2	2	2	2	2	2	1	2	2	2	2	2	0	2	2	1	1
5	1.5	1	2	4		0	1.5	10	1	2	3	1.5	1.5	2	0	0	1.5	1	1	2	2	12.5	2	2	0.5	0.5	2	7	2	2	1.5	2	0.5	1.5	2	1	2	1	1.5	2	1.5	1.5	1	1	0	1	0.5	1	1
5	2	2	2	2		0	1.5	9.5	0	2	2	2	1	2	2	0	2	2	2	2	2	17	2	2	2	2	0	8	0	2	2	2	0	0	2	2	2	1.5	0	0	2	2	0	1	2	1	2	1	1
5	1.5	0.5	0	2		2	2	8	2	0	2	2	1.5	2	2	0	1.5	1	1	2	2	15	2	2	1.5	1.5	0.5	7.5	0	0.5	2	1	1	1	2	1	2	1	0	0.5	1.5	1	0	2	0	0	0	1	1
5	1	1	2	4		0	2	10	2	1.5	3.5	0	1	0	2	0	1	1.5	0.5	2	0	8	1	2	2	1	1	7	2	1.5	1.5	0.5	1.5	2	2	2	2	2	0	2	1	1	1.5	2	2	1	1.5	1	1
5	1	1	0	4		0	2	8	1	1.5	2.5	1	1	2	2	0	1.5	2	1	2	2	14.5	2	2	2	1.5	0	7.5	0	2	2	2	1.5	1.5	2	1	2	0.5	1.5	2	1.5	2	0.5	2	2	1	2	1	1
5	0.5	0.5	2	4		2	1.5	10.5	0	2	2	1.5	2	2	2	0	2	2	0	2	0	13.5	2	2	1.5	0	0	5.5	0	2	1	1.5	2	0.5	1.5	0	0.5	0.5	2	0	1.5	1.5	2	0	0	0	0.5	1	1
5	1.5	1.5	2	4		2	1	12	1.5	2	3.5	2	1.5	2	2	0	2	0.5	1	2	2	15	2	2	0	0.5	0.5	5	0	2	2	2	0.5	1	1.5	0.5	2	1.5	1.5	2	2	2	1	1	2	1	1.5	1	1
5	1.5	2	2	4		0	2	11.5	2	2	4	0.5	2	2	2	0	2	0	2	2	2	14.5	2	2	2	1	0.5	7.5	2	2	2	2	1.5	0.5	2	2	2	0	1.5	0	2	1.5	2	2	2	2	1.5	1	1
5	2	1.5	0	4		0	2	9.5	2	1.5	3.5	2	2	2	2	0	1	1	1	2	2	15	2	2	2	1	1.5	8.5	0	2	2	1.5	1.5	1	2	0.5	2	2	1.5	2	1.5	2	1.5	2	0	0	1.5	1	1
5	2	2	2	4		2	2	14	2	1.5	3.5	1.5	2	2	2	2	2	1	1	2	2	17.5	2	2	1	0.5	1.5	7	2	2	2	2	0.5	1	2	2	2	1.5	2	2	2	2	1.5	2	0	1	2	1	1
5	1	1	2	4		2	1	11	1	2	3	1.5	1	0	2	0	1.5	1.5	1	2	2	12.5	1	2	1	1	1	6	2	2	1.5	1.5	1	0.5	2	0.5	2	0	2	2	1.5	2	0	0	2	1	1	1	1
5	1	1	2	4		2	2	12	0	1	1	2	0	0	2	0	1.5	0.5	0.5	0	2	8.5	1	1.5	2	2	0	6.5	0	2	2	2	1.5	2	2	0.5	0.5	0.5	2	2	1	2	0	2	0	0	0	1	1
5	1	1	2	1		0	0	5	1.5	1	2.5	2	2	2	0	0	2	1	0	2	2	13	1.5	1	0.5	0.5	1.5	5	0	1.5	1	1.5	1	1.5	1	0	1	1.5	1.5	1	1.5	2	0.5	0	0	1	1	0	1
5	1	0.5	0	4		0	1	6.5	0.5	1.5	2	1.5	1.5	2	2	0	1.5	1.5	0.5	2	2	14.5	1	1.5	1.5	0.5	1.5	6	2	1.5	1.5	1.5	1.5	0.5	1	0	1.5	0.5	2	2	1.5	2	0	0	2	1	1	1	1
5	1	1	2	4		0	1	9	1	2	3	2	2	2	2	0	1	1	0.5	2	2	14.5	1.5	2	1.5	1.5	1	7.5	2	2	2	1.5	0.5	2	2	1.5	1.5	0.5	1.5	2	2	2	0.5	0	2	1	2	1	1
5	2	1	2	4		2	1.5	12.5	1.5	1.5	3	2	1.5	2	2	0	2	1.5	1	2	2	16	1	1.5	1.5	0.5	1.5	6	0	1.5	1.5	2	1.5	1	2	0	0.5	1.5	2	2	2	2	1.5	2	2	2	2	1	1
5	1	1	2	4		2	1	11	0.5	1.5	2	0	0.5	2	2	0	1.5	1.5	1	2	2	12.5	1.5	1	1.5	1.5	1	6.5	0	2	2	1	1	0.5	2	0	1	0	1.5	2	1.5	2	0.5	0	0	2	0.5	1	1
5	1.5	1.5	2	4		2	2	13	2	2	4	2	1.5	2	2	0	1	1	2	2	2	15.5	2	2	1.5	2	1	8.5	2	2	2	2	2	2	2	2	0	0.5	1.5	2	1	1.5	0.5	2	2	2	0	1	1
5	1.5	1.5	2	4		0	2	11	0.5	1.5	2	2	2	2	2	2	2	1.5	1	2	2	18.5	1	2	1.5	0	0.5	5	0	2	2	2	1.5	1	2	2	2	1	2	2	1	1.5	0.5	0	0	1	2	1	1
5	2	2	0	2		0	2	8	2	2	4	2	2	0	0	0	1	2	2	2	0	11	2	2	2	2	0	8	0	2	2	2	2	2	2	2	2	2	1.5	2	0	1.5	0.5	1	2	2	2	1	1
5	1	1	2	4		0	1.5	9.5	1.5	1	2.5	1.5	1.5	0	2	0	1	0.5	1	2	2	11.5	1	2	1.5	1	1	6.5	0	2	2	1.5	1.5	0.5	0	1.5	1.5	0	1	2	2	1.5	1	1	0	0	0	1	1
5	1	0.5	2	1		0	1.5	6	1.5	1.5	3	1	1	2	2	0	1.5	1.5	0.5	2	2	13.5	1.5	1.5	1	1.5	0.5	6	0	1	1.5	1.5	1.5	2	2	2	1	0.5	1.5	2	1.5	1.5	1	1	0	2	1.5	1	1
5	1	1	0	4		0	2	8	1	0	1	2	1	2	2	0	2	1.5	0.5	2	2	15	1	2	2	1	1	7	0	2	2	2	2	1	2	1	0	0.5	1.5	0	2	2	0	1	0	2	1.5	1	1
5	1	1	2	4		0	1	9	0.5	1.5	2	1.5	1.5	2	2	0	1.5	1.5	1	2	2	15	1.5	2	1	1.5	1.5	7.5	2	1.5	1.5	1.5	1	1	2	1.5	1.5	1	2	2	2	2	0.5	1	2	1	2	1	1
5	1.5	1	0	4		0	1.5	8	1.5	1.5	3	1.5	1.5	0	2	0	1	1	1	2	2	12	1.5	1.5	1.5	1	0.5	6	2	2	2	2	1	2	2	0.5	0	0.5	2	2	2	2	1.5	1	2	2	0.5	1	1
5	1	1	0	2		2	2	8	1	0	1	2	1	2	2	0	2	1.5	0.5	2	2	15	1	2	1	1	0.5	5.5	0	2	1	2	2	1	2	1	1.5	0.5	1.5	2	2	2	0	1	0	2	1.5	1	1
5	1	1	2	4		0	1	9	0	2	2	1.5	2	0	2	0	1	1.5	1	2	2	13	1.5	2	1.5	0.5	0.5	6	2	1.5	1.5	1.5	0.5	0.5	0.5	0.5	2	0.5	1	1	1	0.5	0.5	0	2	0	0.5	1	1
5	2	1.5	2	4		0	1.5	11	2	2	4	2	2	2	0	0	2	0	1	0	2	11	2	2	1.5	2	0	7.5	2	2	2	1	1.5	0.5	2	1	1.5	0	1	2	1.5	2	2	2	0	1	0.5	1	1
5	2	1	2	4		0	2	11	1.5	1.5	3	1.5	1	0	2	2	1	1	0.5	2	2	13	1	1.5	0.5	0.5	1.5	5	0	1.5	1.5	1.5	1.5	1	0.5	0	1	2	2	0.5	2	0	0.5	0	0	1	1	1	1
5	1.5	1.5	2	4		0	1.5	10.5	0.5	2	2.5	1.5	2	2	0	0	0.5	1.5	1	2	2	12.5	1.5	2	2	0	1.5	7	0	1.5	2	2	1.5	1	1	0	0.5	0	1	2	1.5	2	0.5	0	0	0	0	1	1
5	1	2	2	0		2	2	9	0.5	1	1.5	1.5	2	2	2	0	1.5	0.5	1.5	2	2	15	2	0.5	0.5	0.5	0	3.5	2	1.5	1.5	1.5	1.5	2	2	2	2	2	0.5	2	0.5	2	1.5	0	2	2	2	1	1
5	1.5	1.5	2	4		0	1.5	10.5	1.5	1.5	3	1.5	2	0	2	0	0.5	1.5	1.5	2	2	13	1.5	1.5	1.5	0.5	1.5	6.5	0	1.5	2	1	1	1	1.5	0	1.5	0	1	2	2	2	1	2	2	2	1.5	1	1
5	1	1.5	0	4		0	0.5	7	0	2	2	0	2	0	0	0	1.5	1.5	2	2	2	11	2	2	1	1.5	2	8.5	2	2	2	1.5	0.5	0	2	0.5	2	2	2	2	2	2	0.5	0	2	0	2	1	1
5	1	1	0	4		0	1.5	7.5	1	1.5	2.5	1	0.5	2	2	0	1	1	0	2	2	11.5	1.5	1.5	0.5	0.5	1	5	2	1.5	1.5	0.5	1	2	1	0.5	2	0.5	1.5	1.5	1	1.5	0.5	1	0	2	0	1	0
5	1	1.5	2	4		2	1.5	12	1	1.5	2.5	2	1.5	2	2	2	2	1	0.5	2	0	15	2	2	2	1	1	8	2	2	2	1.5	1	1	1.5	0.5	2	0.5	1.5	2	2	2	1	1	2	2	2	1	1
5	1.5	1	2	2		2	2	10.5	1	1	2	1.5	1.5	2	2	0	1	1	1	2	2	14	2	1.5	1	0.5	0.5	5.5	0	1.5	2	1.5	1	1	2	0.5	0.5	0.5	1	1	1.5	1.5	1	0	0	1	0	1	1
5	2	2	2	4		0	2	12	2	2	4	2	2	2	2	0	0	2	2	2	2	16	2	2	0	0	2	6	0	2	2	2	2	1.5	1.5	1.5	1.5	1.5	0.5	1.5	0.5	0.5	0	0	2	0	2	1	1
5	2	2	2	4		0	2	12	2	2	4	2	1	2	2	2	0.5	1	2	2	2	16.5	2	2	0	0	2	6	2	2	2	2	2	2	2	2	2	2	1.5	2	1.5	1.5	0	2	0	2	2	1	1
5	1.5	1	0	3		2	1	8.5	2	0	2	2	1.5	0	2	0	2	1.5	1	2	2	14	1	1.5	1	1.5	1	6	0	2	1.5	2	0.5	2	2	1	0.5	0	2	2	0.5	2	0	0	0	0	1	1	0
5	1.5	0.5	2	4		0	0.5	8.5	1	1	2	1.5	0.5	2	2	0	0.5	0.5	0.5	2	2	11.5	0.5	1.5	1.5	1	1	5.5	2	1	1	1.5	1	0.5	2	0.5	2	0.5	1.5	2	1.5	1	0.5	0	0	1	0.5	1	1
5	0.5	1	2	4		0	1	8.5	1	1	2	0.5	0	2	2	0	0.5	1.5	0.5	2	0	9	1	2	1	1	1.5	6.5	2	2	2	2	1	0.5	0	2	1.5	0	1.5	2	1.5	1.5	0	1	2	0	0.5	1	1
5	1.5	1	0	4		0	1.5	8	1	2	3	1	1	2	2	0	1.5	1	0.5	2	2	13	1	2	0.5	1.5	0.5	5.5	0	2	2	1	1	1	1.5	0.5	2	1	1.5	2	1.5	2	1.5	2	0	2	1.5	1	1
5	2	2	0	2		0	1.5	7.5	1.5	2	3.5	1.5	2	2	0	0	1.5	1.5	2	2	0	12.5	2	2	1	1.5	1	7.5	0	1.5	1.5	1.5	1	0	1	0	0	0.5	2	2	2	2	0	0	0	1	0	1	1
5	1	1	2	4		2	1.5	11.5	1.5	2	3.5	1.5	1	2	2	0	1.5	1	0.5	2	2	13.5	2	2	1.5	1.5	1	8	2	1.5	1.5	1.5	1.5	0.5	2	0.5	1	0.5	1.5	2	1.5	2	1.5	1	2	1	0.5	1	1
5	1.5	1.5	0	4		0	2	9	2	2	4	2	1	0	2	0	1.5	1	0.5	2	2	12	2	2	1	1	0.5	6.5	0	1.5	1.5	1.5	1.5	0.5	2	0.5	1.5	1	2	2	2	2	1	2	0	2	2	1	1
5	1.5	2	2	4		2	2	13.5	2	2	4	1.5	1.5	0	0	2	2	1.5	1	2	0	11.5	2	1.5	1.5	2	0	7	2	1.5	1	2	1.5	0	0	0.5	1	0	2	2	2	2	1	0	0	0	1.5	0	0
5	1	1	2	2		0	1.5	7.5	0.5	1.5	2	2	0	2	2	0	2	1	1	0	2	12	1.5	2	1	0.5	0	5	2	2	2	1.5	1	0	2	2	2	0	1.5	2	1.5	2	0.5	2	2	1	0	1	1
5	1.5	2	2	4		0	2	11.5	2	2	4	1.5	0.5	2	2	0	1.5	1	0	2	2	12.5	2	2	1.5	1.5	0.5	7.5	0	1.5	1.5	1.5	1	0	2	1	0.5	1	1.5	0.5	2	2	1	0	2	1	0	1	1
5	0.5	0	2	4		0	2	8.5	1	2	3	1	1	0	0	0	2	1	0	2	2	9	1	1	1	1	1.5	5.5	0	2	2	2	0	0.5	0.5	0	0	0.5	2	2	1.5	1.5	2	0	2	0	0.5	1	0
5	0.5	0	2	2		0	1.5	6	1	1.5	2.5	2	2	2	2	0	1.5	0.5	0.5	0	2	12.5	1	1.5	0.5	1.5	0	4.5	0	1	1	1.5	0.5	0.5	0.5	0	1	0	1	2	1.5	2	0	1	2	1	1.5	1	1
5	1	0.5	2	2		0	0	5.5	1	0.5	1.5	2	1.5	2	0	0	1.5	0	1	0	0	8	2	1	0.5	1.5	1	6	0	0	2	2	1.5	2	1.5	0	1	0.5	1	1	1.5	1.5	0.5	1	2	1	1	1	1
5	1	1	2	2		0	1	7	1	1.5	2.5	1.5	1.5	0	0	0	1.5	1	1	0	0	6.5	2	1	0	0	1	4	0	1.5	1.5	1.5	1.5	0.5	0.5	0.5	1.5	1.5	0.5	2	2	2	1	0	0	1	0.5	1	1
5	1	1	0	4		0	0.5	6.5	2	1.5	3.5	1.5	1.5	2	2	0	1.5	0	0.5	2	2	13	1.5	2	1.5	0	0.5	5.5	0	2	2	1.5	0.5	2	2	0.5	2	1	1.5	1.5	2	2	0	0	0	1	1	1	1
5	1	1	0	4		0	0.5	6.5	0.5	1.5	2	1	1.5	0	0	0	1	1.5	0.5	2	2	9.5	1	1.5	1	0.5	1	5	0	2	1.5	1.5	1	0	1.5	1	1	0.5	1	1.5	1.5	0	1.5	0	0	1	1	1	1
5	1	1	2	4		0	1.5	9.5	1.5	1	2.5	1.5	1.5	0	2	0	1	1	0.5	2	2	11.5	1	1	1	1	1	5	0	1	1.5	1	1	0.5	0.5	0	2	0.5	1.5	0	1.5	2	0.5	0	0	0	0.5	1	1
5	2	1.5	2	4		2	1.5	13	1.5	1.5	3	1.5	1.5	0	2	0	1.5	1.5	1.5	2	2	13.5	1.5	1.5	1.5	1.5	0.5	6.5	0	1.5	1.5	1.5	1	2	2	0.5	2	0	1.5	2	2	1.5	1.5	0	0	1	0.5	1	1
5	1.5	1	2	2		0	1.5	8	2	2	4	1.5	2	0	2	2	1.5	1.5	1.5	2	2	16	2	2	1	0.5	2	7.5	2	1.5	1.5	1.5	1	1.5	2	0.5	1	2	1.5	2	2	2	1	0	0	2	1.5	1	1
5	1	0.5	2	4		2	2	11.5	1.5	2	3.5	2	1	2	2	0	1.5	1	0	2	0	11.5	1.5	1	1.5	1	1.5	6.5	2	2	2	2	1	0.5	1	1	2	0.5	2	2	2	2	0	0	2	1	0.5	1	1
5	1	0.5	2	4		0	2	9.5	0.5	1.5	2	2	2	0	2	0	2	0.5	0.5	2	2	13	1	2	2	2	0	7	2	2	2	2	1	2	1	2	0.5	2	2	2	1.5	2	1.5	1	0	1	2	1	1
5	1	1	2	2		0	1.5	7.5	1	1.5	2.5	1.5	1.5	2	2	0	0	1	1	0	0	9	1.5	1.5	1.5	0.5	0.5	5.5	0	1.5	1.5	1	2	1	2	0.5	1.5	1	0.5	1	2	1.5	0	0	2	1	0	1	1
5	1	1.5	2	4		0	2	10.5	0.5	2	2.5	1	1	0	2	0	2	0.5	0.5	2	0	9	1	2	0.5	1.5	0	5	0	2	1.5	2	0	2	1	2	0.5	0	2	2	1	0.5	2	2	0	1	0.5	0	0
5	1.5	2	2	4		2	2	13.5	2	2	4	2	1.5	2	2	2	2	1.5	1.5	2	2	18.5	1.5	2	2	0.5	0	6	0	2	2	2	2	0.5	2	0	2	0.5	2	2	1.5	2	2	2	2	1	1	1	1
5	1	2	0	0		2	1.5	6.5	1	2	3	2	1.5	0	0	2	2	2	1.5	2	2	15	1.5	1.5	2	0.5	0	5.5	0	2	2	2	2	0.5	1	0.5	1.5	0.5	2	0	1.5	2	1.5	0	0	0	0	0	0
5	1.5	1	2	4		0	1	9.5	2	1.5	3.5	0.5	1.5	0	2	0	1	1	1	0	0	7	1.5	2	1.5	1.5	1	7.5	0	2	2	2	1.5	1	1.5	1.5	0.5	1.5	0	2	1.5	1	0.5	0	2	1	1.5	1	1
5	1.5	2	2	4		0	2	11.5	2	1.5	3.5	0.5	2	0	0	0	0.5	1	2	2	2	10	1.5	1.5	1.5	1.5	0.5	6.5	0	0	1	1	1	0.5	0.5	0.5	0.5	1	1	2	0.5	0.5	0.5	2	0	0	2	1	1
5	1.5	0	2	2		0	2	7.5	0.5	1.5	2	2	0	0	2	0	1.5	1	1.5	2	0	10	0.5	2	2	0.5	0.5	5.5	2	2	1.5	1.5	1	1.5	2	1.5	1	0.5	1.5	2	1.5	2	0.5	0	2	1	1	1	1
5	1	1	2	4		2	2	12	1	2	3	1	1	0	2	0	0	0.5	1	2	2	9.5	1.5	2	0.5	1	1	6	0	2	2	2	0.5	0.5	2	1.5	0.5	1	2	2	2	2	1	2	0	2	2	1	1
5	0	0	2	4		0	0	6	0	0	0	1.5	0	0	0	0	0	0	0	2	2	5.5	0	0	0	0	1.5	1.5	0	1.5	1.5	2	1.5	1	2	1	0.5	0	2	2	0.5	0.5	0	0	0	0	0	0	0
5	2	1	2	2		0	2	9	2	0.5	2.5	2	1.5	0	0	0	2	0	2	2	2	11.5	1.5	2	2	1	1.5	8	0	1.5	2	2	2	1	2	1.5	1.5	0	2	2	2	2	0	0	0	0	0	0	0
5	1	0.5	2	2		0	1.5	7	0	2	2	2	2	2	2	2	1	0.5	0	0	2	13.5	0.5	1.5	0.5	0	0	2.5	2	1.5	0.5	1	1.5	0.5	2	0	2	0.5	1	2	2	2	0	2	2	2	1	1	1
5	1	1	2	3		0	1.5	8.5	2	1.5	3.5	0	1.5	2	2	0	2	1	1	2	2	13.5	1.5	1.5	2	2	1	8	2	2	1.5	1.5	1.5	1	1.5	0.5	2	2	1.5	2	1.5	2	1.5	0	0	1	1	1	1
5	1	0.5	2	4		0	1.5	9	1.5	1.5	3	0.5	1.5	2	2	0	1.5	1.5	0.5	2	2	13.5	0.5	1.5	1.5	1.5	0.5	5.5	0	1.5	1.5	1.5	1.5	1	2	0.5	2	0	1.5	2	1	1.5	0.5	0	0	1	2	1	1
5	1	1.5	2	4		0	2	10.5	1.5	1	2.5	2	2	2	0	0	1	0.5	0.5	2	2	12	1	1.5	1.5	1.5	2	7.5	2	2	2	2	1	1	2	0.5	2	0.5	0.5	2	0.5	0.5	1	0	2	1	2	1	1
5	1.5	1	2	4		0	0.5	9	1.5	1	2.5	1.5	2	2	2	0	2	1	0	2	2	14.5	1.5	1.5	1	1	0.5	5.5	2	2	1.5	2	1	2	0.5	0	0.5	0.5	1	2	2	2	0.5	1	0	0	2	1	1
5	2	1.5	2	4		0	2	11.5	1	1.5	2.5	2	2	0	2	0	0.5	1.5	1.5	2	0	11.5	0.5	2	1	1	1.5	6	0	1.5	1	2	1.5	2	2	1.5	1.5	2	1	2	2	1	2	1	0	1	2	1	1
5	1.5	1.5	0	4		0	2	9	1	1.5	2.5	2	2	0	0	0	1.5	1.5	1.5	2	0	10.5	1.5	2	1.5	1.5	1.5	8	2	1.5	1.5	2	1.5	1	1.5	0.5	1.5	0.5	1.5	2	2	1.5	1	0	0	1	0.5	0	1
5	1	0.5	2	4		0	0.5	8	0.5	1	1.5	2	1	0	0	0	1.5	1.5	1	2	2	11	1	1.5	1	0.5	1.5	5.5	0	2	1.5	2	1	2	2	1.5	1.5	1	1.5	2	1.5	1.5	1.5	0	2	1	0	1	1
5	0	0.5	2	4		0	1	7.5	0	2	2	0	2	2	2	0	2	0	0.5	2	2	12.5	2	2	1.5	1.5	0.5	7.5	0	2	2	2	2	0.5	2	0	2	0	1.5	2	1.5	2	1	0	0	1	2	1	1
5	1	0	2	4		0	1.5	8.5	1.5	2	3.5	2	1	0	2	0	1.5	1	0	2	2	11.5	1	2	2	1	1	7	0	1.5	2	1.5	0.5	0.5	2	1	1.5	1.5	2	2	1.5	2	0.5	0	2	1	1.5	1	1
5	0	0	2	3		0	0	5	1	1.5	2.5	0	2	0	2	0	2	2	0	0	0	8	0.5	0	0	0	2	2.5	0	0	0	0	0	0	1	0.5	2	0.5	0	2	0	0	0	2	0	1	2	1	1
5	1	1	2	4		2	1.5	11.5	1	1	2	0.5	1	2	2	0	2	1.5	0.5	2	2	13.5	1.5	1.5	1.5	0.5	1.5	6.5	2	1.5	2	2	1.5	0.5	0	0.5	2	0.5	0.5	2	1	1	0.5	1	0	1	0	1	0
5	0.5	1	2	4		0	1.5	9	1.5	1.5	3	2	1	0	2	0	2	0	1	2	2	12	1.5	1.5	1	0	1	5	2	2	2	2	2	1	2	1	1	1	1.5	2	1.5	2	1	1	2	1	2	1	1
5	1.5	1	2	4		0	1.5	10	1	1	2	2	1	2	2	0	1	0	0.5	0	2	10.5	1	2	1	0.5	1.5	6	0	1	1	2	1.5	2	2	0.5	2	1	2	2	1	1.5	0.5	0	0	1	1.5	1	1
5	1	2	0	4		0	2	9	2	2	4	2	2	2	2	2	2	2	0	2	2	18	0	2	2	2	0.5	6.5	2	2	2	2	1	1	2	2	2	0.5	0.5	2	1	1	0	1	0	1	2	1	1
5	1.5	1.5	2	4		0	2	11	0	1.5	1.5	1.5	1.5	2	0	0	1.5	1	1	2	2	12.5	1.5	1.5	1.5	0.5	0.5	5.5	0	2	1.5	2	2	2	1.5	2	1.5	1	2	2	1.5	2	1	0	2	1	2	1	1
5	1	0	0	4		0	2	7	2	2	4	1	0	2	2	0	2	1	0	2	2	12	1	2	1.5	1.5	0	6	2	2	1	2	2	0.5	1	0	2	1	2	2	1	1.5	0.5	0	0	1	1	1	0
5	2	1.5	2	3		0	1.5	10	0.5	1.5	2	2	2	2	2	0	2	1.5	1	2	0	14.5	1	1.5	2	2	1	7.5	2	1.5	1.5	2	2	0.5	2	0	0	0.5	1	2	1.5	2	0	0	2	0	1.5	0	0
5	1	1.5	2	2		0	1.5	8	1.5	2	3.5	1.5	0.5	2	2	0	1.5	1	1	2	2	13.5	1	2	1	0	1.5	5.5	0	1.5	1.5	2	1	0.5	0.5	0	2	0.5	1	2	1	2	1	2	2	2	0.5	1	1
5	0.5	0	2	4		0	1.5	8	0	2	2	1.5	0.5	0	2	0	1.5	1	0	2	2	10.5	1.5	1.5	1.5	0.5	1.5	6.5	2	1.5	1.5	2	1.5	1	2	2	1.5	0.5	2	2	1.5	2	0.5	1	2	1	0.5	1	1
5	2	2	0	2		2	2	10	2	2	4	1.5	2	0	0	0	0	2	2	2	0	9.5	2	2	0.5	0.5	1.5	6.5	0	1.5	1.5	1.5	1.5	0.5	0.5	0.5	0.5	0.5	1.5	0.5	1.5	1.5	0	0	0	0	1.5	0	0
5	1	1.5	2	4		0	1.5	10	1.5	2	3.5	2	1	2	2	0	1	1	1	2	2	14	1.5	2	1.5	0	2	7	0	2	2	2	2	0.5	1.5	1.5	1	1	1.5	2	1.5	0.5	1	1	0	0	1	0	0
5	1.5	1.5	2	4		0	1.5	10.5	1	1.5	2.5	1.5	1.5	2	2	0	2	1	1	0	2	13	2	2	1	1	2	8	2	2	2	2	1	1.5	2	1	1.5	1.5	1.5	2	1.5	2	1.5	1	2	2	1.5	1	1
5	1.5	1	2	4		0	1.5	10	1.5	1.5	3	1.5	1.5	2	2	0	2	0.5	1	2	2	14.5	2	1.5	1	1.5	1	7	0	1.5	1.5	2	1.5	0.5	2	0	0.5	0.5	2	2	1.5	2	1	1	2	2	1.5	1	1
5	1	0.5	2	4		0	0.5	8	1.5	1.5	3	2	1.5	0	0	0	2	1	0.5	2	2	11	2	2	1	2	0	7	2	2	2	2	2	1	0.5	0	1	1.5	1.5	1.5	2	2	0	2	0	1	1.5	1	1
5	1.5	1	2	3		2	1	10.5	1.5	0.5	2	0	1.5	0	2	2	2	1.5	0.5	0	2	11.5	2	2	0	0.5	1.5	6	2	0.5	0.5	0.5	1.5	2	2	2	1.5	1.5	0	1.5	1	1.5	1.5	2	2	2	0	1	1
5	1	0.5	2	4		2	1	10.5	0	1	1	0	0.5	2	0	0	1	1	0	2	2	8.5	2	2	1	1.5	1.5	8	0	1.5	1	1.5	0.5	0.5	2	1.5	2	0.5	1	0.5	1.5	1	0	0	2	1	1	1	1
5	1	0.5	2	2		0	0.5	6	1	2	3	2	0	0	2	0	1.5	1	0	2	2	10.5	2	2	1	1	1	7	2	1.5	2	2	0.5	1	2	0.5	1	0.5	1.5	1.5	1.5	1.5	0.5	0	0	1	0.5	1	1
5	0	1.5	2	2		0	1.5	7	1	2	3	2	1	2	2	0	0	0.5	1	2	2	12.5	1	1	0	0	2	4	2	2	2	2	0	2	2	0.5	1	1	2	2	0.5	2	0.5	0	0	1	2	1	0
5	1.5	2	2	4		0	1	10.5	2	1	3	2	2	0	2	2	1	1	1.5	2	2	15.5	0.5	1.5	1.5	0.5	2	6	0	2	1.5	2	2	1	2	2	2	0.5	1	2	1.5	2	0	2	0	2	0.5	1	1
5	1	1.5	0	4		0	0	6.5	1	2	3	1.5	2	0	2	0	2	0	0.5	2	0	10	1	2	2	1.5	0	6.5	2	2	2	2	1.5	0.5	2	2	1	1	1.5	2	1.5	2	0.5	2	2	2	1	1	1
5	1.5	1	2	4		2	2	12.5	1.5	1.5	3	0	1.5	2	2	0	1	0.5	1	2	2	12	1.5	1.5	1	0.5	1.5	6	0	2	2	2	0.5	2	2	1.5	1	1.5	1.5	2	1	1.5	1.5	0	0	1	0	1	1
5	1.5	1	2	4		0	1.5	10	1	1.5	2.5	2	1	2	2	0	1.5	0.5	0.5	2	2	13.5	1.5	1.5	1.5	0.5	1.5	6.5	2	1.5	1.5	1.5	1	1	1.5	2	0	0.5	2	2	1.5	2	1.5	0	2	0	1.5	1	1
5	1.5	2	2	4		2	2	13.5	0.5	2	2.5	2	1.5	2	2	0	1	1	1	2	2	14.5	1	2	1.5	0	1.5	6	2	2	2	2	1.5	2	2	2	2	1	2	2	2	2	2	0	2	1	0.5	1	1
5	2	2	0	4		0	2	10	1	1	2	2	2	2	2	2	1	1.5	1	2	2	17.5	2	2	2	2	1	9	0	1	1	2	1	0.5	2	2	2	1.5	0	2	0.5	1.5	1	0	0	0	0	0	1
5	1.5	1	2	2		0	2	8.5	0.5	1.5	2	1	1.5	2	2	0	1	1	0	2	2	12.5	1	1.5	1	1.5	0	5	0	1.5	1	1.5	1	0.5	2	0	1	0	1.5	1	1.5	1.5	2	0	2	2	0.5	1	1
5	1	1	2	2		0	2	8	1.5	1.5	3	2	1.5	2	2	0	1.5	1	0.5	2	0	12.5	2	1.5	1.5	2	0.5	7.5	0	2	1.5	2	1.5	1	0.5	1.5	0.5	1	0.5	2	0.5	0.5	0.5	0	0	0	0	0	0
5	1	1	2	4		0	2	10	2	2	4	2	2	2	0	0	1	1	1	2	2	13	2	2	0.5	1	1.5	7	0	2	2	2	2	2	2	2	2	1.5	1.5	2	1.5	2	0	1	0	1	0	1	1
5	1.5	1.5	2	4		2	1	12	1.5	1	2.5	2	1	2	2	0	1.5	1.5	0	0	2	12	0.5	1.5	1	1	1.5	5.5	2	1.5	1.5	1	1	0.5	0.5	0	1.5	0	1.5	2	1.5	1.5	2	1	2	1	0.5	1	1
5	1.5	1	2	4		0	1.5	10	1.5	1.5	3	2	2	2	2	2	1	1.5	1	2	2	17.5	1.5	2	1	1	1	6.5	0	2	1	1.5	1.5	1	1	0	2	0.5	1	2	1.5	2	0.5	1	2	1	2	1	1
5	2	1.5	2	4		0	2	11.5	2	2	4	2	2	2	0	0	1.5	1	1	2	2	13.5	2	2	0.5	0	2	6.5	0	2	2	1.5	1	2	2	1.5	0.5	1.5	2	2	2	1.5	1	1	0	2	2	1	1
5	1	1	0	2		0	2	6	0.5	1.5	2	0	1.5	0	2	0	1	0	1	2	0	7.5	2	2	1	1	0.5	6.5	0	1	0	0	0	1	2	1.5	2	0.5	0.5	2	0.5	0	0	0	2	2	0.5	1	1
5	1.5	0.5	2	4		2	1	11	0.5	0	0.5	2	1	2	2	2	2	1.5	1	2	2	17.5	1.5	2	2	1	0	6.5	0	2	1	2	1	1	2	0.5	2	0.5	0	2	1	1.5	2	1	0	1	1.5	1	0
5	1.5	1.5	2	4		0	1	10	1	2	3	1.5	1	2	0	0	2	1.5	1	2	2	13	1.5	1.5	1	0.5	1.5	6	2	2	2	2	1.5	1	1.5	0.5	1	0.5	2	2	2	1.5	1	0	0	1	1.5	1	1
5	1.5	1	2	0		2	1.5	8	1	2	3	2	2	2	2	0	1.5	1	1	2	2	15.5	2	1.5	2	1	1.5	8	2	2	2	2	1.5	1	1.5	0.5	1	0	2	2	2	2	0.5	1	0	1	0.5	1	1
5	1.5	0.5	2	3		2	0.5	9.5	1.5	1	2.5	0	1.5	2	2	0	1.5	1.5	1	2	2	13.5	1	0	1.5	1	1	4.5	0	2	1.5	1.5	1	0.5	2	0.5	2	0.5	2	2	2	1.5	0	0	2	1	1	1	1
5	2	1	2	4		0	2	11	2	1.5	3.5	2	1	0	2	0	2	0.5	0.5	0	2	10	1.5	1.5	2	1	2	8	2	2	2	2	2	0.5	2	0.5	2	0	1.5	2	2	2	1.5	0	2	2	1.5	1	1
5	1	2	2	4		2	1.5	12.5	0	2	2	1.5	2	2	2	0	2	1	1	2	0	13.5	0.5	2	1	1.5	0	5	2	2	1.5	1	1	0.5	2	1.5	1	0	2	2	2	2	0.5	0	2	2	1.5	1	1
5	1	1	2	4		0	1.5	9.5	1.5	2	3.5	1	1	0	2	2	1.5	1.5	0.5	0	2	11.5	1.5	1	1.5	0.5	1	5.5	2	1	1	0.5	0.5	1.5	1.5	0.5	2	1.5	0	1.5	1	2	0	1	0	1	0	1	1
5	1	1.5	2	4		0	2	10.5	2	1.5	3.5	1.5	2	2	2	2	2	1	1	2	2	17.5	2	2	2	1.5	0	7.5	0	2	2	2	1.5	2	2	0.5	2	0.5	1.5	2	1.5	1.5	1	2	2	1	1.5	1	1
5	0	0	2	4		0	2	8	2	1	3	0	0	2	2	0	2	0.5	0	2	0	8.5	1.5	1	2	2	1	7.5	2	2	0	2	0.5	0.5	1.5	0	1	0.5	2	2	1.5	1	0	1	2	2	1.5	1	1
5	0	1	2	4		0	0.5	7.5	1	0.5	1.5	0	2	2	2	0	1.5	1	0.5	2	2	13	0.5	1.5	0.5	1.5	1	5	2	1.5	1.5	1.5	1	0.5	0.5	2	0	0.5	1	1.5	1.5	1.5	1	1	2	1	1	1	1
5	0	1	0	4		0	0.5	5.5	1	0.5	1.5	0	2	2	2	0	1.5	1	0.5	2	2	13	0.5	1.5	0	1	1.5	4.5	2	2	2	2	1.5	0.5	0.5	2	2	0.5	1	1.5	1.5	1.5	1	1	2	1	0	1	1
5	1	1.5	2	4		0	1	9.5	0.5	1.5	2	1.5	0.5	2	2	0	1	0	0.5	2	0	9.5	1	2	1.5	0.5	1.5	6.5	2	1.5	1.5	1.5	0.5	1	2	0.5	2	0	1.5	2	1.5	1.5	0.5	0	2	1	1.5	1	1
5	1	1	2	3		2	2	11	0.5	1	1.5	2	1	2	0	0	1.5	1.5	1	2	2	13	1.5	1.5	1	1	1	6	0	2	2	2	1.5	1	2	0.5	2	0.5	1.5	2	1.5	1.5	0.5	0	2	1	2	1	1
5	2	2	2	4		0	2	12	1	2	3	2	1.5	2	0	0	2	0	1.5	2	2	13	1.5	2	0	1.5	0	5	0	2	2	1	0.5	1	2	0.5	1	0.5	1.5	0.5	2	2	0	0	0	2	2	0	0
5	1.5	1	0	2		0	1	5.5	1.5	1	2.5	0	1	2	2	0	1.5	1.5	1	0	0	9	1.5	2	1.5	1	1.5	7.5	0	1.5	1.5	1.5	1	2	2	1	1	1	1.5	2	1.5	1.5	1	0	2	2	2	1	1
5	1	0	0	4		2	2	9	2	2	4	2	0	0	2	0	1	1.5	0.5	2	0	9	1.5	1.5	1.5	1.5	2	8	0	2	0.5	2	2	0.5	1	0.5	1.5	1	0.5	2	1.5	1.5	1	0	2	1	0.5	1	1
5	1.5	1	2	4		0	2	10.5	0.5	1	1.5	2	1	2	2	2	1	2	1	2	2	17	1	2	1.5	0	2	6.5	2	1.5	2	2	0.5	1	2	2	2	0.5	2	2	2	1.5	0.5	1	2	2	1.5	1	1
5	1	0.5	2	1		0	0.5	5	0.5	0.5	1	2	1.5	2	0	0	0.5	1	0.5	2	2	11.5	1.5	1.5	0.5	0	1.5	5	0	0.5	0.5	0.5	0.5	1	2	0	2	0.5	1	1	1.5	1.5	0.5	1	0	1	1.5	1	1
5	0.5	0	0	4		2	1	7.5	1	1	2	2	0.5	0	2	0	0.5	2	0	2	2	11	1.5	2	0.5	2	0	6	0	1	1	1	0	1	2	2	1.5	0.5	1	2	0.5	0.5	1	0	0	2	0	1	1
5	1	1	2	4		0	1	9	0	1.5	1.5	0	1.5	2	0	0	1	2	1.5	2	2	12	1	1.5	1.5	1.5	1	6.5	2	1.5	1	1.5	1	2	0.5	0.5	0	0.5	1	2	1.5	2	0	2	2	1	1	0	0
5	1.5	1	2	4		0	2	10.5	1.5	2	3.5	1.5	1.5	0	0	0	1	1	1	2	2	10	1.5	2	0.5	0.5	1.5	6	0	1.5	1.5	1.5	1.5	0.5	1.5	1.5	1	0	1.5	2	1.5	2	0	0	0	1	1.5	1	1
5	1.5	1	0	4		0	2	8.5	1	1.5	2.5	0.5	1.5	2	2	0	1.5	1	0.5	2	2	13	1	2	2	2	0	7	0	2	2	2	0.5	0.5	2	1	1	0.5	2	2	2	2	0.5	0	0	2	1.5	1	1
5	1.5	0.5	2	4		0	1	9	0.5	1.5	2	1.5	0.5	0	2	0	1.5	1.5	0.5	2	2	11.5	1	1.5	1.5	1.5	1	6.5	2	1.5	2	2	1	2	2	1	0.5	1	2	2	2	2	0.5	0	2	1	0	1	1
5	0	0	2	2		0	0.5	4.5	1	1.5	2.5	0.5	0.5	2	0	0	2	1	0	2	2	10	1.5	2	1.5	2	2	9	0	2	2	1	1.5	2	2	1.5	1.5	0	1.5	2	2	2	0	1	0	1	0	1	1
5	1	1	2	4		0	1.5	9.5	2	1	3	1.5	1.5	2	2	0	2	0.5	0.5	2	2	14	1	2	1	0.5	1	5.5	2	1.5	1.5	1.5	1	0.5	2	2	1	0.5	1	2	1.5	2	1	1	0	1	1.5	1	1
5	1	0.5	2	4		2	0.5	10	1	1	2	2	1.5	2	2	0	2	1	0.5	2	2	15	1	2	1.5	1.5	1.5	7.5	2	2	1.5	2	2	0.5	1	0	2	0.5	1.5	1.5	2	2	0.5	1	0	0	1	1	1
5	1.5	1	2	4		0	2	10.5	2	1.5	3.5	2	2	2	2	0	2	0	1	2	2	15	1.5	2	0	0	2	5.5	2	2	2	2	2	0.5	0.5	1	1.5	0.5	1.5	2	1.5	1.5	2	0	2	1	2	1	1
5	1	0.5	2	4		0	1.5	9	1.5	0.5	2	1	1.5	0	2	0	1	1	0.5	0	2	9	1.5	1	1.5	1	1.5	6.5	2	1.5	0.5	1.5	1	1	1.5	0.5	1.5	1.5	1	2	1	1.5	2	2	0	2	0	1	1
5	1	1.5	2	2		0	1.5	8	0.5	2	2.5	2	1.5	2	0	0	2	1	1	0	2	11.5	2	2	0.5	0	2	6.5	0	2	2	2	2	0.5	2	0.5	2	0	1.5	2	2	1.5	0	1	0	1	2	1	1
5	2	2	0	2		0	2	8	2	2	4	2	2	0	0	0	1.5	2	2	0	0	9.5	2	1.5	1	0	0	4.5	0	2	0	2	0	0	0	1	0.5	0.5	2	0	2	2	0	0	0	2	1.5	1	1
5	1	0.5	0	2		0	1	4.5	0.5	1.5	2	0.5	0.5	0	2	0	1	1.5	0	2	2	9.5	1	2	1.5	2	1	7.5	2	2	1	1.5	0.5	2	2	0	1	0.5	1	2	1	2	0.5	1	0	1	0.5	1	1
5	2	1	0	4		0	2	9	1.5	1	2.5	0	1	0	0	0	1	1.5	0.5	2	2	8	1.5	2	1	1.5	0.5	6.5	0	1.5	1	1.5	0	0.5	1.5	0	2	1	1	2	0.5	0.5	0	2	2	0	1.5	0	0
5	1	1	0	4		2	2	10	2	1	3	1.5	1	2	2	0	1	1	1	2	2	13.5	1.5	2	1.5	1.5	2	8.5	2	2	2	2	1.5	2	2	1	2	1	1.5	2	1.5	2	1	2	0	1	1.5	1	1
5	1.5	0.5	0	4		0	0.5	6.5	1	1.5	2.5	1.5	1.5	0	2	0	2	2	0.5	2	0	11.5	1	1.5	1	1	1	5.5	0	1.5	1.5	0.5	1.5	1	2	2	1.5	0	0	1.5	1	1.5	0	0	0	0	0.5	0	0
5	1.5	1.5	2	4		2	2	13	1.5	1.5	3	2	0.5	0	2	0	2	0.5	1	2	2	12	2	2	2	1	2	9	2	2	2	2	1	2	2	2	2	0.5	1.5	2	2	1.5	1	2	0	2	0.5	1	0
5	1	0.5	2	4		0	1	8.5	0.5	1.5	2	1	1	2	2	0	1	1	0	0	2	10	1.5	1.5	1	0	0.5	4.5	0	1.5	1.5	1	1.5	1	2	0.5	1	0.5	1.5	1.5	2	2	0	2	2	2	0.5	1	1
5	1	1	2	4		0	1	9	1	1.5	2.5	2	1	2	2	0	1.5	1.5	0.5	2	2	14.5	1	2	0.5	0.5	1.5	5.5	2	2	1.5	1.5	2	2	2	2	2	2	2	2	2	2	0.5	0	0	0	0	1	1
7	1	1	2	4	0	0	2	10	1.5	1	2.5	1.5	2	2	0	0	1.5	1.5	0	0	2	10.5	1	1.5	1	1	1	5.5	0	1	1.5	1	0.5	2	1	2	0	1	1.5	0	2	2	1	0	2	0	1	1	1
7	1.5	1	2	4	2	2	1.5	14	0.5	2	2.5	2	1.5	2	2	0	1.5	1	1	2	2	15	2	2	1	1.5	0.5	7	2	2	2	1.5	1.5	1.5	1	0.5	0.5	1	1	2	1.5	2	1	1	0	0	1	1	1
7	1	1.5	2	4	2	2	1	13.5	1	1.5	2.5	1.5	1.5	2	2	0	1.5	1	0	2	2	13.5	1.5	1.5	0.5	0.5	0.5	4.5	2	1.5	1.5	1.5	1.5	0.5	0.5	0.5	0.5	0.5	1	0	1.5	2	1.5	1	0	1	1	1	1
7	1.5	1.5	2	4	2	2	1.5	14.5	1.5	1.5	3	1.5	1.5	0	2	2	1.5	0.5	1.5	2	2	14.5	1.5	1.5	1.5	1.5	1.5	7.5	2	1.5	1.5	1.5	1.5	2	2	2	2	2	0.5	1.5	0.5	0.5	1.5	0	0	1	1	1	1
7	0.5	1	0	4	0	0	1	6.5	1	2	3	2	2	0	0	0	2	1	0.5	2	2	11.5	2	2	0.5	2	0.5	7	0	2	2	0.5	1.5	0.5	0	0	0	0.5	1.5	2	2	2	1	1	0	1	1	1	1
7	2	2	2	4	0	0	1.5	11.5	0.5	2	2.5	0	2	0	0	0	1.5	0.5	0.5	2	2	8.5	2	2	2	2	0	8	0	2	2	1	1	2	0	1.5	2	0.5	0.5	2	2	2	1.5	0	0	1	1	1	1
7	1.5	1	0	2	0	0	1.5	6	0.5	1.5	2	1.5	1	2	2	0	1	1	0.5	2	0	11	1.5	2	1.5	1.5	1.5	8	0	2	1.5	1.5	1	0.5	1	0.5	1	0.5	1.5	2	1.5	1.5	1	0	0	1	0.5	1	1
7	1	1	2	4	0	0	1.5	9.5	1	1.5	2.5	2	1.5	0	2	2	0.5	1.5	2	2	2	15.5	1.5	1.5	2	1.5	1.5	8	2	2	1.5	1	1	2	0.5	0	0.5	1	0.5	1	1.5	1.5	1	2	2	0	2	1	1
7	1.5	1	2	2	0	0	1.5	8	0	0.5	0.5	0	2	2	2	0	2	1	0.5	2	0	11.5	1	1.5	1	1	1.5	6	0	2	2	1.5	1.5	1.5	1	1	2	0.5	1.5	2	1.5	1.5	0.5	0	0	0	1.5	1	1
7	1	2	2	2	0	2	1.5	10.5	0.5	0.5	1	1.5	2	2	2	2	1.5	1	1	2	2	17	1.5	2	1	1.5	1.5	7.5	0	2	2	2	1	1	0.5	0	1	0	0	2	1.5	1.5	1	0	0	2	1.5	1	1
7	2	1	2	4	0	0	1	10	1	1.5	2.5	2	2	0	0	0	1.5	2	1	2	2	12.5	2	2	0.5	0	0.5	5	0	2	2	1.5	1.5	0.5	0.5	0	0.5	0.5	0	2	2	2	1	0	2	0	1	1	1
7	1	1	2	4	2	2	2	14	0.5	1	1.5	2	1.5	2	2	2	1.5	1.5	0.5	2	2	17	1	1.5	1.5	1.5	2	7.5	2	2	2	1.5	1.5	1	0.5	1	1.5	0	2	1.5	1.5	0	0.5	0	0	1	1	1	1
7	1	0.5	2	4	2	2	0.5	12	2	1.5	3.5	1.5	0.5	2	2	0	1	1.5	0.5	2	0	11	2	1.5	0.5	0.5	2	6.5	2	2	2	1	1.5	2	1	0.5	2	1	1.5	2	2	1.5	0.5	2	0	1	1.5	1	1
7	1	0	2	4	2	2	0.5	11.5	1.5	1.5	3	1.5	1	2	2	0	1.5	1	0	2	0	11	2	1	0.5	1.5	2	7	2	2	2	1	1.5	1.5	0.5	1	2	0.5	2	2	1.5	1	0.5	2	0	1	1.5	1	1
7	0.5	1	2	4	0	0	1	8.5	0.5	0.5	1	1	0.5	0	2	0	0	2	0.5	0	2	8	1.5	1	1.5	1.5	0.5	6	0	1.5	1	0.5	0.5	0.5	0.5	0	1.5	0.5	1	2	2	1	0	2	0	0	0	1	0
7	1	0	2	4	2	2	0	11	1	1.5	2.5	1	0	2	2	2	1.5	0.5	0	2	2	13	1.5	1	0.5	1.5	2	6.5	2	2	2	0.5	1	2	0	0	1	0.5	1.5	2	1.5	1	1	1	0	1	1	1	1
7	1	1	2	4	2	2	0.5	12.5	1.5	1.5	3	2	1.5	2	2	0	1	0.5	1	2	2	14	1.5	1.5	0.5	0	1.5	5	2	2	2	2	2	1.5	1	1	1.5	0.5	2	2	2	2	1.5	2	0	1	1.5	0	1
7	1	1	2	2	2	2	1.5	11.5	1.5	1	2.5	0.5	1	0	2	2	0.5	1.5	1	2	2	12.5	1	1.5	1.5	1	0.5	5.5	2	1.5	1.5	1	1	1.5	0.5	0	1	0	1.5	1	1.5	2	1	0	0	0	1.5	0	1
7	1	1	2	4	2	2	1	13	1	1.5	2.5	2	1.5	2	2	2	1	1	0	2	2	15.5	2	1	2	2	1.5	8.5	0	2	1.5	2	1.5	1	2	0	2	0	0.5	2	1.5	1.5	0	1	0	0	1	1	1
7	1	1	2	2	0	0	1.5	7.5	0.5	1	1.5	1.5	1	2	0	0	1.5	1.5	0.5	0	0	8	1	1.5	0.5	1	0.5	4.5	0	2	1.5	1.5	1	1	1.5	2	0.5	1	1.5	2	1.5	1.5	0.5	0	0	1	1	1	0
7	1	0.5	2	4	0	0	1	8.5	1	1	2	1.5	1	2	2	0	1	0.5	0.5	2	2	12.5	1.5	1.5	1	1	1.5	6.5	0	1.5	1.5	1.5	1.5	2	2	1	2	0.5	1.5	2	1.5	1.5	1	0	0	1	0	1	1
7	1	0	2	4	2	2	1.5	12.5	0	1.5	1.5	2	2	2	2	0	0	2	0	0	2	12	1	1	1	1.5	0	4.5	2	0.5	1.5	1	0.5	1	0.5	2	0	0.5	1.5	1.5	2	1.5	0	0	2	0	1	1	1
7	1.5	2	2	4	0	2	2	13.5	1	1	2	1.5	2	2	2	0	0.5	2	1	2	2	15	1	2	2	2	0	7	0	2	2	2	1	0.5	0.5	0	0.5	0	2	1	1.5	2	0.5	0	0	0	1	1	1
7	1.5	1	2	4	2	2	1	13.5	1.5	2	3.5	1.5	1.5	0	2	2	1.5	1.5	1	2	2	15	1.5	1.5	1	0	0.5	4.5	2	2	2	1.5	1	0.5	0.5	0.5	1.5	0	1.5	2	2	2	0.5	0	0	0	1.5	1	1
7	1	1	0	4	2	0	0.5	8.5	1.5	1	2.5	0	0.5	2	2	0	2	1.5	1	2	2	13	1	2	1.5	2	0.5	7	0	2	2	1.5	1.5	0.5	0	0	1	0	1.5	2	1.5	2	0	0	2	0	1	1	0
7	1.5	1.5	2	4	2	2	1.5	14.5	1	0.5	1.5	0.5	0	0	2	2	0.5	1.5	0.5	2	2	11	1.5	1	0.5	1	0.5	4.5	2	0.5	1	0	1	1	0.5	0	1	0.5	0	0	1	1.5	1	1	2	0	1	1	1
7	1	1	2	4	2	2	1.5	13.5	1	1.5	2.5	1.5	1.5	2	2	0	1.5	1.5	0.5	2	2	14.5	1	2	0.5	0.5	0.5	4.5	2	1.5	1.5	1.5	1.5	1	0.5	0.5	0.5	0.5	1	2	1.5	2	1.5	0	0	1	1	1	1
7	1	1	2	4	0	2	1.5	11.5	2	2	4	1.5	1	2	2	0	1	1	1	2	2	13.5	2	1.5	2	0.5	0	6	2	1.5	1.5	1.5	1.5	0.5	0.5	0	2	0	1.5	0.5	1.5	2	1.5	0	2	2	1.5	1	0
7	2	1	2	4	2	2	1.5	14.5	2	1.5	3.5	1.5	2	0	2	2	2	1.5	1	2	2	16	2	1.5	1	1.5	1.5	7.5	2	1.5	1.5	1.5	1	2	0.5	0	0	0.5	0.5	2	1.5	2	0	0	0	1	1	1	1
7	1	1	2	4	2	0	1.5	11.5	1	1.5	2.5	1.5	1.5	2	2	2	0.5	2	0.5	0	2	14	1.5	1.5	1.5	1	1.5	7	2	1.5	1.5	1	0.5	2	1	2	1	1	1.5	2	1.5	2	0	0	0	1	1	1	0
7	1	0.5	2	4	2	2	2	13.5	0.5	2	2.5	2	2	2	2	0	2	0.5	0.5	2	2	15	1	2	1	1.5	0	5.5	2	2	2	2	1.5	0.5	0	0.5	2	0	1.5	1	1.5	2	2	0	2	1	1	1	1
7	1	0.5	0	4	0	0	2	7.5	2	1.5	3.5	0.5	1	2	0	0	1	1	0.5	0	2	8	2	1.5	1	2	1	7.5	0	1	1.5	1	0.5	1.5	0.5	0	0	0.5	1	0	2	2	0	0	2	2	0.5	1	1
7	2	1	2	4	2	0	1	12	2	1.5	3.5	1	1.5	2	2	2	1.5	1	1	2	2	16	2	2	1.5	1	0.5	7	0	1.5	1.5	0	1	0.5	0	2	0	0	1.5	1.5	2	1.5	1	0	0	2	1.5	1	1
7	1	1	2	4	2	0	1.5	11.5	1	1.5	2.5	1.5	1.5	2	2	2	0.5	2	0.5	0	2	14	1.5	1.5	1.5	1	1.5	7	2	1.5	1.5	1	1.5	2	1	2	1	1	1.5	2	1.5	2	0	0	0	1	0	1	1
7	1	1	2	4	2	2	1	13	0	1	1	1.5	1	0	2	0	1.5	1.5	1	2	2	12.5	1	1.5	1	0	1	4.5	2	2	1	1	1.5	0.5	0	0.5	0.5	0	1.5	2	2	2	1	0	0	1	1	1	1
7	1.5	1.5	2	2	0	0	2	9	0	2	2	2	1	2	2	0	2	1	0	2	0	12	1.5	2	1	1.5	0	6	0	2	2	2	1	0.5	2	0.5	0.5	1.5	0.5	2	2	2	0	0	0	0	1.5	0	0
7	1	2	2	4	2	0	2	13	2	2	4	2	1.5	2	0	0	0	1	1	2	2	11.5	2	2	2	2	0	8	0	2	2	1.5	2	0	0	0	0	0	0	2	2	2	2	2	0	2	0.5	1	1
7	1	0.5	2	4	2	0	1.5	11	1.5	1.5	3	0	0.5	2	2	0	1.5	0.5	0	2	2	10.5	1.5	1.5	1	1.5	1	6.5	2	2	2	1	0.5	1.5	0.5	0	1.5	0	1	2	1.5	2	0.5	2	0	1	2	1	1
7	1.5	1	2	4	2	2	1.5	14	1	2	3	0	1.5	2	2	0	1.5	1	1	2	2	13	1.5	2	1.5	1.5	0.5	7	2	2	2	1.5	1.5	1.5	0	0	0.5	0	1.5	1	1.5	2	0.5	1	0	0	0	1	1
7	1	1	2	4	2	2	1	13	1.5	1	2.5	2	1.5	0	2	0	1.5	1	0.5	2	2	12.5	1	1.5	2	1.5	1	7	0	1.5	1.5	2	1.5	1	0.5	0.5	0	0.5	1	1	2	2	1	1	0	1	1	1	1
7	1	1	2	4	0	2	0.5	10.5	1.5	1.5	3	2	1.5	0	2	0	1.5	1.5	1	2	2	13.5	2	1.5	1	1	0.5	6	0	1.5	1.5	1	1	1	2	2	1	1.5	1	2	1	0.5	0.5	0	2	0	1.5	1	0
7	1	0.5	0	4	0	0	2	7.5	0.5	1.5	2	0.5	1.5	0	2	0	2	1.5	0	2	2	11.5	0.5	1.5	1	1.5	1	5.5	0	1	1.5	1	1	0	1.5	2	0	0	1	1	1.5	1.5	1	0	0	2	1	0	0
7	1	0.5	2	4	0	0	1	8.5	0	0.5	0.5	2	1.5	0	0	0	0	1	0.5	2	2	9	1	2	0.5	1	0.5	5	0	2	2	2	1.5	0	0	0	0.5	0	1.5	2	2	2	0.5	0	2	0	0	1	1
7	1	1	2	4	0	2	1	11	1	1.5	2.5	1.5	1.5	2	2	0	1.5	1.5	1	2	2	15	1.5	1.5	1	0	0.5	4.5	0	1.5	2	1.5	1	0.5	0.5	0	0.5	0	2	2	2	2	1	0	0	0	1	1	0
7	1	1	2	4	0	2	1	11	0.5	2	2.5	1.5	2	2	2	0	1	1	1	2	2	14.5	2	2	2	2	0	8	0	1.5	1.5	1.5	1.5	0.5	1	0	1.5	0	1.5	2	2	2	0	0	0	2	1.5	1	1
7	1.5	1.5	2	4	0	0	1	10	0	2	2	0.5	1	2	2	2	1	1.5	0.5	2	0	12.5	0.5	2	1.5	1	1	6	2	1.5	1.5	1.5	1	0.5	0.5	1	0.5	1.5	1.5	2	2	1	0.5	0	0	1	1.5	1	1
7	1	0.5	2	2	2	0	2	9.5	0	1	1	2	2	2	0	0	2	2	1.5	2	2	15.5	1	1.5	2	0.5	2	7	2	2	1.5	2	0.5	0	0.5	0	1	0	1.5	2	1.5	2	0.5	0	2	1	1.5	1	1
7	1	1.5	2	4	0	0	1	9.5	0	1	1	1.5	2	2	2	0	1	2	0.5	0	2	13	1	1.5	1	1	1	5.5	2	1	1.5	1	0	1	0.5	2	0.5	0	1.5	2	2	2	0	0	2	0	1	1	0
7	1	0	0	4	0	2	1	8	0	2	2	1.5	0.5	2	2	0	0.5	1.5	0	0	0	8	1	0.5	1	0.5	1.5	4.5	0	2	2	2	0	1.5	1.5	1	2	0.5	0	2	0.5	1.5	0	0	0	1	0.5	1	1
7	1	0.5	2	2	0	2	1.5	9	0.5	0	0.5	1.5	2	2	2	0	1	1.5	0.5	2	2	14.5	2	2	1	1.5	1	7.5	0	2	2	1	1	2	1.5	1	1	1.5	0	2	2	2	0.5	2	0	1	1	1	1
7	1	2	2	4	0	0	0	9	2	2	4	2	2	2	0	2	1	1.5	2	0	2	14.5	2	1	1	1.5	0	5.5	2	1.5	2	1	0	0	0	2	1.5	0	1	2	2	2	1	0	0	0	1	0	0
7	1	1.5	2	4	0	0	2	10.5	1.5	2	3.5	2	2	2	0	0	1.5	1.5	1	2	2	14	2	0.5	1	1.5	0.5	5.5	2	1.5	1.5	1	1	0.5	0.5	2	2	0.5	0	2	1	2	1	0	0	1	1	1	1
7	1	2	2	4	0	2	2	13	2	1.5	3.5	2	0.5	0	2	0	2	2	1	2	2	13.5	1	2	0	0	2	5	2	2	2	2	2	2	2	0.5	2	2	0	2	0.5	2	0	2	0	0	1	1	1
7	1.5	2	0	4	0	2	2	11.5	0	1	1	2	2	0	2	0	2	2	2	2	2	16	1	1.5	0	0	2	4.5	0	2	2	2	2	0.5	1	2	0.5	0.5	0	1	1.5	2	0	1	0	0	0	1	1
7	1	1	2	4	2	2	1	13	1.5	1	2.5	2	1	0	2	0	1.5	1	1	2	2	12.5	1	1.5	1	1.5	2	7	2	2	2	2	2	2	0.5	0	1.5	0	0	2	2	2	2	1	0	1	1	1	1
7	1	1	2	4	2	2	1	13	1.5	1	2.5	2	1	0	2	0	1.5	1	1	2	2	12.5	1	1.5	1	1.5	2	7	2	2	2	2	2	2	0.5	0	1.5	0	1.5	2	2	2	2	1	0	1	1	1	1
7	1.5	1.5	2	4	2	2	1.5	14.5	1	1.5	2.5	1.5	1.5	2	2	0	1	1.5	1	2	2	14.5	1.5	1.5	2	0.5	0.5	6	2	2	1.5	1	0	1.5	0.5	0	1.5	0	1.5	2	2	2	1	1	0	1	1	1	1
7	1	1	0	4	2	0	1	9	1	2	3	2	1.5	2	0	0	1.5	1.5	1	2	2	13.5	1.5	1	0	0	0	2.5	0	2	2	2	2	1.5	0	0.5	0	0	1.5	2	2	0	0	0	2	0	1	1	0
7	1	1	0	4	2	0	1.5	9.5	1	1	2	0.5	1.5	2	0	0	1	1.5	1	2	0	9.5	1.5	2	1.5	1.5	0.5	7	0	1	0.5	1.5	1.5	1	0.5	0	0	0	0	2	2	2	1.5	2	0	1	1	1	1
7	1.5	1	0	4	2	0	1.5	10	1	1.5	2.5	1.5	1	2	0	0	1	1.5	0.5	2	2	11.5	1	1	1	0.5	1	4.5	2	2	1.5	1	0.5	1.5	0	0.5	0	0	1.5	2	2	2	0.5	0	2	0	1	1	0
7	1	1	0	4	2	0	1	9	1	2	3	2	1.5	2	0	0	1.5	1.5	1	2	0	11.5	1	1	1	1.5	0.5	5	0	2	2	2	2	0	0.5	0.5	0	0	1.5	2	1.5	1.5	0	2	0	1	2	1	1
7	1.5	2	0	4	2	0	2	11.5	2	1.5	3.5	2	2	0	2	0	1.5	1.5	2	0	0	11	2	2	2	1.5	2	9.5	2	2	2	2	0	2	2	2	2	2	0	2	2	2	1.5	2	0	2	0	1	1
7	0.5	0.5	0	4	0	2	1	8	1	1.5	2.5	0.5	0.5	2	2	0	1	1	0.5	2	0	9.5	1.5	2	1.5	1.5	0	6.5	0	1	1	0.5	0.5	0.5	0.5	0.5	0.5	0.5	1.5	2	1.5	2	1.5	0	0	0	1	0	0
7	1	1	0	4	0	0	1.5	7.5	1.5	2	3.5	2	1.5	2	0	0	1.5	1	1	2	2	13	2	2	0.5	1	0	5.5	0	1.5	1.5	1.5	1	2	0.5	1.5	0.5	0.5	1.5	2	2	1.5	1	0	0	1	0.5	1	1
7	0.5	1	0	4	0	0	1.5	7	0.5	1.5	2	0.5	0	2	0	2	2	0.5	0	0	2	9	1	2	1	0	1	5	2	1.5	1.5	1	1	0	0.5	0	0.5	2	1.5	2	1.5	2	2	1	0	0	0	1	1
7	1	1	2	4	2	2	2	14	1.5	1.5	3	2	1.5	2	2	2	1.5	1	1	2	2	17	1.5	1.5	1	1	1	6	2	2	1.5	1.5	0.5	0.5	0	0.5	0.5	0	2	2	2	2	1	0	2	2	1	1	1
7	1	0.5	0	4	0	0	1.5	7	0.5	1	1.5	2	2	0	0	0	1.5	1	0.5	0	0	7	1.5	1.5	0.5	0.5	1.5	5.5	2	2	2	1	1.5	0.5	0.5	0	1	0.5	1	1.5	1	1.5	0.5	0	0	1	1	1	1
7	1.5	1	2	4	2	2	2	14.5	1	1.5	2.5	2	1	2	2	0	1	2	1	2	2	15	2	1.5	1.5	1.5	0	6.5	0	2	2	1.5	1.5	0.5	0.5	0	0.5	1	2	2	2	2	1	1	0	1	0.5	1	1
7	0	1	2	1	0	0	1.5	5.5	0.5	1.5	2	1.5	2	2	0	0	0.5	0.5	0	2	2	10.5	2	2	2	0	2	8	0	1.5	1	1.5	1	0	0	0.5	0	0	1.5	2	2	2	2	0	0	0	1.5	1	0
7	1	1.5	0	4	0	0	1.5	8	1	2	3	0	2	0	0	0	2	2	0.5	0	0	6.5	2	0.5	2	2	0.5	7	0	2	2	1.5	0	1	0	0	0	0	1	2	2	1.5	1	0	0	0	0.5	1	1
7	1.5	1.5	2	4	2	0	2	13	1.5	1.5	3	2	2	2	0	0	1	1	1	0	0	9	2	2	1	0	0.5	5.5	0	2	1.5	2	1	1.5	1.5	0.5	1.5	0.5	1.5	2	1.5	2	0.5	0	0	1	0	1	1
7	1	1	2	4	2	0	1	11	1	1.5	2.5	1	1.5	2	0	0	1	0.5	1	2	2	11	2	2	1.5	0.5	0.5	6.5	0	1.5	1.5	1.5	1.5	0.5	0.5	0.5	1	0	1	2	1.5	2	1	1	0	0	1	1	1
7	1.5	1.5	2	4	2	0	2	13	2	1.5	3.5	1.5	1	2	0	0	2	1	1	2	2	12.5	1.5	1.5	0.5	0.5	1.5	5.5	2	1.5	1.5	1.5	0.5	2	2	2	2	2	0	2	2	2	1	1	0	0	1.5	1	1
7	2	2	2	4	0	2	2	14	2	2	4	2	2	0	2	0	2	2	2	0	0	12	1	2	0	0	2	5	0	2	2	2	2	2	0.5	0.5	2	2	0	2	2	2	2	0	0	2	0.5	1	1
7	1	1	2	4	2	2	2	14	2	2	4	2	2	2	2	0	2	1.5	0.5	2	2	16	2	2	0	0	2	6	2	2	2	2	2	2	2	2	2	2	1.5	2	1	0	1	1	0	2	1.5	1	1
7	1	1	0	4	0	0	1	7	0	1	1	1.5	2	2	0	0	1.5	1	0.5	2	2	12.5	1	2	1	1.5	1.5	7	0	1.5	1.5	1	1	1	1.5	2	1.5	1	1.5	2	1.5	2	0.5	1	2	1	0.5	1	1
7	1	1	2	4	2	2	1	13	0	1	1	2	1	0	2	0	2	2	1	2	2	14	2	2	1.5	1.5	2	9	2	1	2	2	2	0	0	0.5	0	0.5	1.5	2	2	2	1	1	2	0	1	0	0
7	1	2	0	4	0	0	2	9	2	2	4	0.5	0.5	0	0	0	1.5	2	2	0	0	6.5	2	2	0	0	0	4	2	0	0	1	1.5	0.5	0.5	1	0.5	1.5	0	2	0.5	0.5	0	1	0	0	2	1	0
7	1	1.5	2	4	2	2	2	14.5	0.5	1.5	2	1.5	1	2	2	2	1	2	0	2	2	15.5	1.5	1.5	1.5	1	1	6.5	2	1.5	1.5	1.5	1.5	1	0.5	2	0	0.5	0.5	2	1.5	2	0	0	2	0	0	1	1
7	1	1	0	4	0	2	2	10	1	1	2	1.5	1	0	0	0	1.5	0.5	1	2	2	9.5	1	2	1	1.5	1	6.5	2	1.5	1.5	2	1	2	1	0.5	0.5	0	1.5	1	2	2	0.5	0	0	1	1.5	1	1
7	1	0.5	2	4	0	2	2	11.5	0	1.5	1.5	2	1.5	0	2	0	1	1.5	0	2	2	12	1.5	1.5	1	1.5	1	6.5	0	1.5	1.5	1	0.5	0	0	0.5	0	0	0	2	0	1.5	1	0	0	1	1.5	1	1
7	1	1	0	2	0	0	1.5	5.5	1.5	1.5	3	1	1	0	2	0	0	1.5	1	2	2	10.5	2	1.5	1.5	0.5	1.5	7	2	1	1	1	1.5	1	0.5	0.5	1	0.5	1.5	1.5	1.5	2	0	0	0	1	0	1	1
7	1	1	0	4	0	0	1	7	1	2	3	1	1	2	2	0	0.5	1.5	0.5	0	0	8.5	2	2	0.5	1.5	0.5	6.5	2	2	1.5	2	1.5	0	1.5	1	2	0.5	2	1	1.5	2	1	0	0	1	0	1	1
7	1	1.5	2	4	0	2	0	10.5	0	2	2	2	1.5	2	2	0	2	2	0	2	2	15.5	0.5	2	1.5	1.5	2	7.5	2	2	2	2	1.5	0.5	0	0.5	0	0.5	0	2	1.5	2	0	0	0	0	1	0	0
7	1.5	1	2	4	2	2	1	13.5	1.5	1.5	3	2	2	2	2	0	0.5	1.5	1	2	2	15	1.5	2	0	0.5	2	6	2	1.5	1.5	2	1.5	2	2	2	2	2	1.5	2	1.5	1.5	0	0	2	1	1.5	0	0
7	1.5	1	2	4	2	2	1	13.5	1	2	3	1.5	1.5	2	2	0	1.5	1.5	0.5	2	2	14.5	1	1.5	1	1.5	1	6	2	2	1.5	1	1.5	1	0.5	0.5	0.5	0.5	1	2	0.5	2	1.5	1	0	0	1	1	1
7	2	1	2	4	2	2	2	15	1.5	2	3.5	2	2	2	0	0	0	1.5	1	2	2	12.5	2	2	0	0.5	2	6.5	2	1.5	1.5	2	2	2	2	2	2	2	1.5	2	1.5	1.5	0	0	2	2	1	1	1
7	1.5	1	0	2	0	0	1.5	6	1	1.5	2.5	0	2	0	2	0	1	1.5	1	0	0	7.5	1.5	1.5	2	2	2	9	0	0	0	0	0	0.5	0	0	0	0	2	2	2	2	1	0	0	0	0	0	0
7	0.5	0.5	2	4	2	0	1.5	10.5	0	1	1	2	1	0	0	0	1	1	0.5	2	2	9.5	1	0	0	0	1.5	2.5	0	0.5	0.5	1.5	1	0.5	0	0	1.5	0	1	1	1.5	1.5	0.5	1	0	1	1	1	0
7	2	1.5	2	4	0	2	2	13.5	0.5	2	2.5	0	1.5	0	2	0	1.5	1	0.5	0	2	8.5	2	2	1	1	1	7	2	1.5	1.5	1.5	1.5	1.5	1	2	2	2	0	2	1	0	0	0	2	1	0.5	1	1
7	1	1	2	4	2	2	1.5	13.5	1	1.5	2.5	2	1.5	2	2	2	1	1.5	0.5	2	2	16.5	2	1.5	1.5	1.5	0.5	7	2	2	1.5	2	1.5	0.5	0.5	0	0.5	0.5	1.5	2	2	2	1	0	2	0	1.5	1	1
7	1.5	1	2	4	2	2	1.5	14	1	1.5	2.5	2	2	2	2	2	1	0.5	1	2	2	16.5	1.5	2	1.5	1.5	0.5	7	2	1.5	1.5	2	0.5	0.5	0.5	0	1	0.5	1.5	2	2	1.5	0.5	0	2	0	1.5	1	0
[truncated: 2,360 more rows]
[truncated: 30 more columns]
